# Supplementary material for: OWL model of clinical trial eligibility criteria compatible with partially-known information
Source: J Biomed Semantics. 2013 Sep 13;4:17. doi: 10.1186/2041-1480-4-17 (PMC3852288; doi:10.1186/2041-1480-4-17)
Supplement: Additional file 1 — OWL files for the validation set. The file clinicalTrial-validation.tgz is a zipped tarball containing a readme.txt and the OWL files modeling the criteria and the patients’ data from the validation set. [file 2041-1480-4-17-S1.tgz]

Archive with 4 entries (4 files):
- ./clinicalTrail.owl
- ./clinicalTrail-validation-data.owl
- ./clinicalTrail-validation.owl
- ./readme-validation.txt
