# Supplementary material for: OWL model of clinical trial eligibility criteria compatible with partially-known information
Source: J Biomed Semantics. 2013 Sep 13;4:17. doi: 10.1186/2041-1480-4-17 (PMC3852288; doi:10.1186/2041-1480-4-17)
Supplement: Additional file 1 — OWL files for the validation set. The file clinicalTrial-validation.tgz is a zipped tarball containing a readme.txt and the OWL files modeling the criteria and the patients’ data from the validation set. [file 2041-1480-4-17-S1.tgz › ./clinicalTrail-validation-data.owl]

<?xml version="1.0"?>
<rdf:RDF
    xmlns:rdf="http://www.w3.org/1999/02/22-rdf-syntax-ns#"
    xmlns:protege="http://protege.stanford.edu/plugins/owl/protege#"
    xmlns:ct-core="http://www.u936.univ-rennes1.fr/dameron/ontology/clinicalTrial/clinicalTrial.owl#"
    xmlns:xsp="http://www.owl-ontologies.com/2005/08/07/xsp.owl#"
    xmlns="http://www.u936.univ-rennes1.fr/dameron/ontology/clinicalTrial-validation-data.owl#"
    xmlns:owl="http://www.w3.org/2002/07/owl#"
    xmlns:xsd="http://www.w3.org/2001/XMLSchema#"
    xmlns:swrl="http://www.w3.org/2003/11/swrl#"
    xmlns:swrlb="http://www.w3.org/2003/11/swrlb#"
    xmlns:rdfs="http://www.w3.org/2000/01/rdf-schema#"
    xmlns:ct-val="http://www.u936.univ-rennes1.fr/dameron/ontology/clinicalTrial/clinicalTrial-validation.owl#"
  xml:base="http://www.u936.univ-rennes1.fr/dameron/ontology/clinicalTrial-validation-data.owl">
  <owl:Ontology rdf:about="">
    <owl:imports rdf:resource="http://www.u936.univ-rennes1.fr/dameron/ontology/clinicalTrial/clinicalTrial-validation.owl"/>
  </owl:Ontology>
<!-->
  <ct-val:C_I0 rdf:ID="p0">
    <rdf:type rdf:resource="http://www.u936.univ-rennes1.fr/dameron/ontology/clinicalTrial/clinicalTrial.owl#Patient"/>
  </ct-val:C_I0>
-->
  <ct-core:Patient rdf:ID="p0">
    <rdf:type rdf:resource="http://www.u936.univ-rennes1.fr/dameron/ontology/clinicalTrial/clinicalTrial-validation.owl#C_I0"/>
    <rdf:type rdf:resource="http://www.u936.univ-rennes1.fr/dameron/ontology/clinicalTrial/clinicalTrial-validation.owl#C_I1"/>
    <rdf:type rdf:resource="http://www.u936.univ-rennes1.fr/dameron/ontology/clinicalTrial/clinicalTrial-validation.owl#Not_C_E0"/>
    <rdf:type rdf:resource="http://www.u936.univ-rennes1.fr/dameron/ontology/clinicalTrial/clinicalTrial-validation.owl#C_E1"/>
  </ct-core:Patient>

  <ct-core:Patient rdf:ID="p1">
    <rdf:type rdf:resource="http://www.u936.univ-rennes1.fr/dameron/ontology/clinicalTrial/clinicalTrial-validation.owl#C_I0"/>
    <rdf:type rdf:resource="http://www.u936.univ-rennes1.fr/dameron/ontology/clinicalTrial/clinicalTrial-validation.owl#C_I1"/>
    <rdf:type rdf:resource="http://www.u936.univ-rennes1.fr/dameron/ontology/clinicalTrial/clinicalTrial-validation.owl#Not_C_E0"/>
    <rdf:type rdf:resource="http://www.u936.univ-rennes1.fr/dameron/ontology/clinicalTrial/clinicalTrial-validation.owl#Not_C_E1"/>
  </ct-core:Patient>

  <ct-core:Patient rdf:ID="p2">
    <rdf:type rdf:resource="http://www.u936.univ-rennes1.fr/dameron/ontology/clinicalTrial/clinicalTrial-validation.owl#C_I0"/>
    <rdf:type rdf:resource="http://www.u936.univ-rennes1.fr/dameron/ontology/clinicalTrial/clinicalTrial-validation.owl#C_I1"/>
    <rdf:type rdf:resource="http://www.u936.univ-rennes1.fr/dameron/ontology/clinicalTrial/clinicalTrial-validation.owl#Not_C_E0"/>
  </ct-core:Patient>

  <ct-core:Patient rdf:ID="p3">
    <rdf:type rdf:resource="http://www.u936.univ-rennes1.fr/dameron/ontology/clinicalTrial/clinicalTrial-validation.owl#C_I0"/>
    <rdf:type rdf:resource="http://www.u936.univ-rennes1.fr/dameron/ontology/clinicalTrial/clinicalTrial-validation.owl#Not_C_I1"/>
    <rdf:type rdf:resource="http://www.u936.univ-rennes1.fr/dameron/ontology/clinicalTrial/clinicalTrial-validation.owl#Not_C_E0"/>
    <rdf:type rdf:resource="http://www.u936.univ-rennes1.fr/dameron/ontology/clinicalTrial/clinicalTrial-validation.owl#C_E1"/>
  </ct-core:Patient>

  <ct-core:Patient rdf:ID="p4">
    <rdf:type rdf:resource="http://www.u936.univ-rennes1.fr/dameron/ontology/clinicalTrial/clinicalTrial-validation.owl#C_I0"/>
    <rdf:type rdf:resource="http://www.u936.univ-rennes1.fr/dameron/ontology/clinicalTrial/clinicalTrial-validation.owl#Not_C_I1"/>
    <rdf:type rdf:resource="http://www.u936.univ-rennes1.fr/dameron/ontology/clinicalTrial/clinicalTrial-validation.owl#Not_C_E0"/>
    <rdf:type rdf:resource="http://www.u936.univ-rennes1.fr/dameron/ontology/clinicalTrial/clinicalTrial-validation.owl#Not_C_E1"/>
  </ct-core:Patient>

  <ct-core:Patient rdf:ID="p5">
    <rdf:type rdf:resource="http://www.u936.univ-rennes1.fr/dameron/ontology/clinicalTrial/clinicalTrial-validation.owl#C_I0"/>
    <rdf:type rdf:resource="http://www.u936.univ-rennes1.fr/dameron/ontology/clinicalTrial/clinicalTrial-validation.owl#Not_C_I1"/>
    <rdf:type rdf:resource="http://www.u936.univ-rennes1.fr/dameron/ontology/clinicalTrial/clinicalTrial-validation.owl#Not_C_E0"/>
  </ct-core:Patient>

  <ct-core:Patient rdf:ID="p6">
    <rdf:type rdf:resource="http://www.u936.univ-rennes1.fr/dameron/ontology/clinicalTrial/clinicalTrial-validation.owl#C_I0"/>
    <rdf:type rdf:resource="http://www.u936.univ-rennes1.fr/dameron/ontology/clinicalTrial/clinicalTrial-validation.owl#Not_C_E0"/>
    <rdf:type rdf:resource="http://www.u936.univ-rennes1.fr/dameron/ontology/clinicalTrial/clinicalTrial-validation.owl#C_E1"/>
  </ct-core:Patient>

  <ct-core:Patient rdf:ID="p7">
    <rdf:type rdf:resource="http://www.u936.univ-rennes1.fr/dameron/ontology/clinicalTrial/clinicalTrial-validation.owl#C_I0"/>
    <rdf:type rdf:resource="http://www.u936.univ-rennes1.fr/dameron/ontology/clinicalTrial/clinicalTrial-validation.owl#Not_C_E0"/>
    <rdf:type rdf:resource="http://www.u936.univ-rennes1.fr/dameron/ontology/clinicalTrial/clinicalTrial-validation.owl#Not_C_E1"/>
  </ct-core:Patient>

  <ct-core:Patient rdf:ID="p8">
    <rdf:type rdf:resource="http://www.u936.univ-rennes1.fr/dameron/ontology/clinicalTrial/clinicalTrial-validation.owl#C_I0"/>
    <rdf:type rdf:resource="http://www.u936.univ-rennes1.fr/dameron/ontology/clinicalTrial/clinicalTrial-validation.owl#Not_C_E0"/>
  </ct-core:Patient>
</rdf:RDF>

<!-- Created with Protege (with OWL Plugin 3.4.7, Build 620)  http://protege.stanford.edu -->
