# Supplementary material for: OWL model of clinical trial eligibility criteria compatible with partially-known information
Source: J Biomed Semantics. 2013 Sep 13;4:17. doi: 10.1186/2041-1480-4-17 (PMC3852288; doi:10.1186/2041-1480-4-17)
Supplement: Additional file 2 — OWL files for the first clinical trial of evalution set. The file clinicalTrial-getug14.tgz is a zipped tarball containing a readme.txt and the OWL files modeling the criteria and the patients’ data for the first clinical trial from the evaluation set. [file 2041-1480-4-17-S2.tgz › ./GETUG14preScreening-data.owl]

<?xml version="1.0"?>

<!DOCTYPE rdf:RDF [
    <!ENTITY owl "http://www.w3.org/2002/07/owl#" >
    <!ENTITY swrl "http://www.w3.org/2003/11/swrl#" >
    <!ENTITY swrlb "http://www.w3.org/2003/11/swrlb#" >
    <!ENTITY xsd "http://www.w3.org/2001/XMLSchema#" >
    <!ENTITY rdfs "http://www.w3.org/2000/01/rdf-schema#" >
    <!ENTITY rdf "http://www.w3.org/1999/02/22-rdf-syntax-ns#" >
    <!ENTITY protege "http://protege.stanford.edu/plugins/owl/protege#" >
    <!ENTITY xsp "http://www.owl-ontologies.com/2005/08/07/xsp.owl#" >
    <!ENTITY ct-core "http://www.u936.univ-rennes1.fr/dameron/ontology/clinicalTrial/clinicalTrial.owl#" >
    <!ENTITY ct "http://www.u936.univ-rennes1.fr/dameron/ontology/clinicalTrial/GETUG14preScreening.owl#" >
]>

<rdf:RDF
    xmlns="http://www.u936.univ-rennes1.fr/dameron/ontology/clinicalTrial/GETUG14preScreening-data.owl#"
    xmlns:rdf="http://www.w3.org/1999/02/22-rdf-syntax-ns#"
    xmlns:protege="http://protege.stanford.edu/plugins/owl/protege#"
    xmlns:ct-core="http://www.u936.univ-rennes1.fr/dameron/ontology/clinicalTrial/clinicalTrial.owl#"
    xmlns:xsp="http://www.owl-ontologies.com/2005/08/07/xsp.owl#"
    xmlns:ct="http://www.u936.univ-rennes1.fr/dameron/ontology/clinicalTrial/GETUG14preScreening.owl#"
    xmlns:owl="http://www.w3.org/2002/07/owl#"
    xmlns:xsd="http://www.w3.org/2001/XMLSchema#"
    xmlns:swrl="http://www.w3.org/2003/11/swrl#"
    xmlns:swrlb="http://www.w3.org/2003/11/swrlb#"
    xmlns:rdfs="http://www.w3.org/2000/01/rdf-schema#"
  xml:base="http://www.u936.univ-rennes1.fr/dameron/ontology/clinicalTrial/GETUG14preScreening-data.owl">
  <owl:Ontology rdf:about="">
    <owl:imports rdf:resource="http://www.u936.univ-rennes1.fr/dameron/ontology/clinicalTrial/GETUG14preScreening.owl"/>
  </owl:Ontology>
  <owl:DatatypeProperty rdf:about="&ct-core;hasConsultationNumber">
    <rdf:type rdf:resource="&owl;FunctionalProperty"/>
    <rdfs:domain rdf:resource="&ct-core;Patient"/>
    <rdfs:range rdf:resource="&xsd;int"/>
  </owl:DatatypeProperty>
    <owl:Class rdf:about="&ct;DB_NotEligible">
      <rdfs:subClassOf rdf:resource="&ct;GETUG14"/>
      <owl:disjointWith rdf:resource="&ct;DB_PotentiallyEligible"/>
    </owl:Class>
    <owl:Class rdf:about="&ct;DB_PotentiallyEligible">
      <rdfs:subClassOf rdf:resource="&ct;GETUG14"/>
      <owl:disjointWith rdf:resource="&ct;DB_NotEligible"/>
    </owl:Class>

  <ct-core:Patient rdf:ID="patient20302061mdm2009-01-02_0">
    <ct-core:hasConsultationNumber rdf:datatype="&xsd;int">0</ct-core:hasConsultationNumber>
    <rdf:type rdf:resource="http://www.u936.univ-rennes1.fr/dameron/ontology/clinicalTrial/GETUG14preScreening.owl#C_CancerLocatedInProstate"/>
    <rdf:type rdf:resource="http://www.u936.univ-rennes1.fr/dameron/ontology/clinicalTrial/GETUG14preScreening.owl#C_PSAinferior30ngPerMl"/>
    <!-- Unknown value for c_tnm -->
    <rdf:type rdf:resource="http://www.u936.univ-rennes1.fr/dameron/ontology/clinicalTrial/GETUG14preScreening.owl#C_AgeInferior77yo"/>
    <!-- Unknown value for atcd_viral_infection -->
    <!-- Unknown value for zubrod -->
    <!-- Unknown value for atcd_rptu -->
    <!-- Unknown value for atcd_hip_replac -->
    <rdf:type rdf:resource="http://www.u936.univ-rennes1.fr/dameron/ontology/clinicalTrial/GETUG14preScreening.owl#Not_C_AntecedentInvasiveCancerExceptOlderThan5years"/>
    <rdf:type rdf:resource="http://www.u936.univ-rennes1.fr/dameron/ontology/clinicalTrial/GETUG14preScreening.owl#C_AntecedentRadiotherapyPelvis"/>
    <!-- Unknown value for atcd_prostatectomy -->
    <rdf:type rdf:resource="http://www.u936.univ-rennes1.fr/dameron/ontology/clinicalTrial/GETUG14preScreening.owl#Not_C_AntecedentHormoneTherapy"/>
    <!-- Unknown value for atcd_anticoag_tt -->
    <!-- Unknown value for atcd_hepatic_failure -->
  </ct-core:Patient>


  <ct-core:Patient rdf:ID="patient20302061mdm2009-01-02_0">
    <rdf:type rdf:resource="&ct;DB_NotEligible"/>
  </ct-core:Patient>

  <ct-core:Patient rdf:ID="patient20304731mdm2009-01-02_1">
    <ct-core:hasConsultationNumber rdf:datatype="&xsd;int">1</ct-core:hasConsultationNumber>
    <rdf:type rdf:resource="http://www.u936.univ-rennes1.fr/dameron/ontology/clinicalTrial/GETUG14preScreening.owl#Not_C_CancerLocatedInProstate"/>
    <rdf:type rdf:resource="http://www.u936.univ-rennes1.fr/dameron/ontology/clinicalTrial/GETUG14preScreening.owl#C_PSAinferior30ngPerMl"/>
    <!-- Unknown value for c_tnm -->
    <rdf:type rdf:resource="http://www.u936.univ-rennes1.fr/dameron/ontology/clinicalTrial/GETUG14preScreening.owl#C_AgeInferior77yo"/>
    <!-- Unknown value for atcd_viral_infection -->
    <!-- Unknown value for zubrod -->
    <!-- Unknown value for atcd_rptu -->
    <!-- Unknown value for atcd_hip_replac -->
    <rdf:type rdf:resource="http://www.u936.univ-rennes1.fr/dameron/ontology/clinicalTrial/GETUG14preScreening.owl#Not_C_AntecedentInvasiveCancerExceptOlderThan5years"/>
    <rdf:type rdf:resource="http://www.u936.univ-rennes1.fr/dameron/ontology/clinicalTrial/GETUG14preScreening.owl#C_AntecedentRadiotherapyPelvis"/>
    <!-- Unknown value for atcd_prostatectomy -->
    <rdf:type rdf:resource="http://www.u936.univ-rennes1.fr/dameron/ontology/clinicalTrial/GETUG14preScreening.owl#Not_C_AntecedentHormoneTherapy"/>
    <!-- Unknown value for atcd_anticoag_tt -->
    <!-- Unknown value for atcd_hepatic_failure -->
    <!-- Unknown value for biopsy_organ -->
  </ct-core:Patient>


  <ct-core:Patient rdf:ID="patient20304731mdm2009-01-02_1">
    <rdf:type rdf:resource="&ct;DB_NotEligible"/>
  </ct-core:Patient>

  <ct-core:Patient rdf:ID="patient20809748mdm2009-01-02_2">
    <ct-core:hasConsultationNumber rdf:datatype="&xsd;int">2</ct-core:hasConsultationNumber>
    <rdf:type rdf:resource="http://www.u936.univ-rennes1.fr/dameron/ontology/clinicalTrial/GETUG14preScreening.owl#C_CancerLocatedInProstate"/>
    <rdf:type rdf:resource="http://www.u936.univ-rennes1.fr/dameron/ontology/clinicalTrial/GETUG14preScreening.owl#C_PSAinferior30ngPerMl"/>
    <!-- Unknown value for c_tnm -->
    <rdf:type rdf:resource="http://www.u936.univ-rennes1.fr/dameron/ontology/clinicalTrial/GETUG14preScreening.owl#C_AgeInferior77yo"/>
    <rdf:type rdf:resource="http://www.u936.univ-rennes1.fr/dameron/ontology/clinicalTrial/GETUG14preScreening.owl#C_LifeExpectationSuperiorEqual10years"/>
    <!-- Unknown value for zubrod -->
    <!-- Unknown value for atcd_rptu -->
    <rdf:type rdf:resource="http://www.u936.univ-rennes1.fr/dameron/ontology/clinicalTrial/GETUG14preScreening.owl#C_AbsenceOfHipReplacement"/>
    <rdf:type rdf:resource="http://www.u936.univ-rennes1.fr/dameron/ontology/clinicalTrial/GETUG14preScreening.owl#Not_C_AntecedentInvasiveCancerExceptOlderThan5years"/>
    <rdf:type rdf:resource="http://www.u936.univ-rennes1.fr/dameron/ontology/clinicalTrial/GETUG14preScreening.owl#Not_C_AntecedentRadiotherapyPelvis"/>
    <!-- Unknown value for atcd_prostatectomy -->
    <rdf:type rdf:resource="http://www.u936.univ-rennes1.fr/dameron/ontology/clinicalTrial/GETUG14preScreening.owl#Not_C_AntecedentHormoneTherapy"/>
    <rdf:type rdf:resource="http://www.u936.univ-rennes1.fr/dameron/ontology/clinicalTrial/GETUG14preScreening.owl#Not_C_AntiCoagulantTreatment"/>
    <rdf:type rdf:resource="http://www.u936.univ-rennes1.fr/dameron/ontology/clinicalTrial/GETUG14preScreening.owl#Not_C_AntecedentHepaticFailure"/>
  </ct-core:Patient>


  <ct-core:Patient rdf:ID="patient20809748mdm2009-01-02_2">
    <rdf:type rdf:resource="&ct;DB_PotentiallyEligible"/>
  </ct-core:Patient>

  <ct-core:Patient rdf:ID="patient20810549mdm2009-01-02_3">
    <ct-core:hasConsultationNumber rdf:datatype="&xsd;int">3</ct-core:hasConsultationNumber>
    <rdf:type rdf:resource="http://www.u936.univ-rennes1.fr/dameron/ontology/clinicalTrial/GETUG14preScreening.owl#Not_C_CancerLocatedInProstate"/>
    <rdf:type rdf:resource="http://www.u936.univ-rennes1.fr/dameron/ontology/clinicalTrial/GETUG14preScreening.owl#C_PSAinferior30ngPerMl"/>
    <rdf:type rdf:resource="http://www.u936.univ-rennes1.fr/dameron/ontology/clinicalTrial/GETUG14preScreening.owl#C_AgeInferior77yo"/>
    <rdf:type rdf:resource="http://www.u936.univ-rennes1.fr/dameron/ontology/clinicalTrial/GETUG14preScreening.owl#C_LifeExpectationSuperiorEqual10years"/>
    <!-- Unknown value for zubrod -->
    <!-- Unknown value for atcd_rptu -->
    <rdf:type rdf:resource="http://www.u936.univ-rennes1.fr/dameron/ontology/clinicalTrial/GETUG14preScreening.owl#C_AbsenceOfHipReplacement"/>
    <rdf:type rdf:resource="http://www.u936.univ-rennes1.fr/dameron/ontology/clinicalTrial/GETUG14preScreening.owl#Not_C_AntecedentInvasiveCancerExceptOlderThan5years"/>
    <rdf:type rdf:resource="http://www.u936.univ-rennes1.fr/dameron/ontology/clinicalTrial/GETUG14preScreening.owl#Not_C_AntecedentRadiotherapyPelvis"/>
    <!-- Unknown value for atcd_prostatectomy -->
    <rdf:type rdf:resource="http://www.u936.univ-rennes1.fr/dameron/ontology/clinicalTrial/GETUG14preScreening.owl#Not_C_AntecedentHormoneTherapy"/>
    <rdf:type rdf:resource="http://www.u936.univ-rennes1.fr/dameron/ontology/clinicalTrial/GETUG14preScreening.owl#Not_C_AntiCoagulantTreatment"/>
    <rdf:type rdf:resource="http://www.u936.univ-rennes1.fr/dameron/ontology/clinicalTrial/GETUG14preScreening.owl#Not_C_AntecedentHepaticFailure"/>
  </ct-core:Patient>


  <ct-core:Patient rdf:ID="patient20810549mdm2009-01-02_3">
    <rdf:type rdf:resource="&ct;DB_NotEligible"/>
  </ct-core:Patient>

  <ct-core:Patient rdf:ID="patient20900483mdm2009-01-02_4">
    <ct-core:hasConsultationNumber rdf:datatype="&xsd;int">4</ct-core:hasConsultationNumber>
    <rdf:type rdf:resource="http://www.u936.univ-rennes1.fr/dameron/ontology/clinicalTrial/GETUG14preScreening.owl#C_CancerLocatedInProstate"/>
    <rdf:type rdf:resource="http://www.u936.univ-rennes1.fr/dameron/ontology/clinicalTrial/GETUG14preScreening.owl#C_PSAinferior30ngPerMl"/>
    <!-- Unknown value for c_tnm -->
    <rdf:type rdf:resource="http://www.u936.univ-rennes1.fr/dameron/ontology/clinicalTrial/GETUG14preScreening.owl#C_AgeInferior77yo"/>
    <rdf:type rdf:resource="http://www.u936.univ-rennes1.fr/dameron/ontology/clinicalTrial/GETUG14preScreening.owl#C_LifeExpectationSuperiorEqual10years"/>
    <!-- Unknown value for zubrod -->
    <!-- Unknown value for atcd_rptu -->
    <rdf:type rdf:resource="http://www.u936.univ-rennes1.fr/dameron/ontology/clinicalTrial/GETUG14preScreening.owl#C_AbsenceOfHipReplacement"/>
    <rdf:type rdf:resource="http://www.u936.univ-rennes1.fr/dameron/ontology/clinicalTrial/GETUG14preScreening.owl#Not_C_AntecedentInvasiveCancerExceptOlderThan5years"/>
    <rdf:type rdf:resource="http://www.u936.univ-rennes1.fr/dameron/ontology/clinicalTrial/GETUG14preScreening.owl#Not_C_AntecedentRadiotherapyPelvis"/>
    <!-- Unknown value for atcd_prostatectomy -->
    <rdf:type rdf:resource="http://www.u936.univ-rennes1.fr/dameron/ontology/clinicalTrial/GETUG14preScreening.owl#Not_C_AntecedentHormoneTherapy"/>
    <rdf:type rdf:resource="http://www.u936.univ-rennes1.fr/dameron/ontology/clinicalTrial/GETUG14preScreening.owl#Not_C_AntiCoagulantTreatment"/>
    <rdf:type rdf:resource="http://www.u936.univ-rennes1.fr/dameron/ontology/clinicalTrial/GETUG14preScreening.owl#Not_C_AntecedentHepaticFailure"/>
  </ct-core:Patient>


  <ct-core:Patient rdf:ID="patient20900483mdm2009-01-02_4">
    <rdf:type rdf:resource="&ct;DB_PotentiallyEligible"/>
  </ct-core:Patient>

  <ct-core:Patient rdf:ID="patient20900486mdm2009-01-02_5">
    <ct-core:hasConsultationNumber rdf:datatype="&xsd;int">5</ct-core:hasConsultationNumber>
    <rdf:type rdf:resource="http://www.u936.univ-rennes1.fr/dameron/ontology/clinicalTrial/GETUG14preScreening.owl#C_CancerLocatedInProstate"/>
    <rdf:type rdf:resource="http://www.u936.univ-rennes1.fr/dameron/ontology/clinicalTrial/GETUG14preScreening.owl#C_PSAinferior30ngPerMl"/>
    <rdf:type rdf:resource="http://www.u936.univ-rennes1.fr/dameron/ontology/clinicalTrial/GETUG14preScreening.owl#C_AgeInferior77yo"/>
    <!-- Unknown value for atcd_viral_infection -->
    <!-- Unknown value for zubrod -->
    <!-- Unknown value for atcd_rptu -->
    <!-- Unknown value for atcd_hip_replac -->
    <rdf:type rdf:resource="http://www.u936.univ-rennes1.fr/dameron/ontology/clinicalTrial/GETUG14preScreening.owl#Not_C_AntecedentInvasiveCancerExceptOlderThan5years"/>
    <rdf:type rdf:resource="http://www.u936.univ-rennes1.fr/dameron/ontology/clinicalTrial/GETUG14preScreening.owl#Not_C_AntecedentRadiotherapyPelvis"/>
    <!-- Unknown value for atcd_prostatectomy -->
    <rdf:type rdf:resource="http://www.u936.univ-rennes1.fr/dameron/ontology/clinicalTrial/GETUG14preScreening.owl#Not_C_AntecedentHormoneTherapy"/>
    <rdf:type rdf:resource="http://www.u936.univ-rennes1.fr/dameron/ontology/clinicalTrial/GETUG14preScreening.owl#Not_C_AntiCoagulantTreatment"/>
    <!-- Unknown value for atcd_hepatic_failure -->
  </ct-core:Patient>


  <ct-core:Patient rdf:ID="patient20900486mdm2009-01-02_5">
    <rdf:type rdf:resource="&ct;DB_PotentiallyEligible"/>
  </ct-core:Patient>

  <ct-core:Patient rdf:ID="patient20900467mdm2009-01-02_6">
    <ct-core:hasConsultationNumber rdf:datatype="&xsd;int">6</ct-core:hasConsultationNumber>
    <rdf:type rdf:resource="http://www.u936.univ-rennes1.fr/dameron/ontology/clinicalTrial/GETUG14preScreening.owl#C_CancerLocatedInProstate"/>
    <rdf:type rdf:resource="http://www.u936.univ-rennes1.fr/dameron/ontology/clinicalTrial/GETUG14preScreening.owl#C_PSAinferior30ngPerMl"/>
    <!-- Unknown value for c_tnm -->
    <rdf:type rdf:resource="http://www.u936.univ-rennes1.fr/dameron/ontology/clinicalTrial/GETUG14preScreening.owl#C_AgeInferior77yo"/>
    <!-- Unknown value for atcd_viral_infection -->
    <!-- Unknown value for zubrod -->
    <!-- Unknown value for atcd_rptu -->
    <!-- Unknown value for atcd_hip_replac -->
    <rdf:type rdf:resource="http://www.u936.univ-rennes1.fr/dameron/ontology/clinicalTrial/GETUG14preScreening.owl#Not_C_AntecedentInvasiveCancerExceptOlderThan5years"/>
    <rdf:type rdf:resource="http://www.u936.univ-rennes1.fr/dameron/ontology/clinicalTrial/GETUG14preScreening.owl#Not_C_AntecedentRadiotherapyPelvis"/>
    <!-- Unknown value for atcd_prostatectomy -->
    <rdf:type rdf:resource="http://www.u936.univ-rennes1.fr/dameron/ontology/clinicalTrial/GETUG14preScreening.owl#Not_C_AntecedentHormoneTherapy"/>
    <!-- Unknown value for atcd_anticoag_tt -->
    <!-- Unknown value for atcd_hepatic_failure -->
  </ct-core:Patient>


  <ct-core:Patient rdf:ID="patient20900467mdm2009-01-02_6">
    <rdf:type rdf:resource="&ct;DB_PotentiallyEligible"/>
  </ct-core:Patient>

  <ct-core:Patient rdf:ID="patient20900471mdm2009-01-02_7">
    <ct-core:hasConsultationNumber rdf:datatype="&xsd;int">7</ct-core:hasConsultationNumber>
    <rdf:type rdf:resource="http://www.u936.univ-rennes1.fr/dameron/ontology/clinicalTrial/GETUG14preScreening.owl#C_CancerLocatedInProstate"/>
    <!-- Unknown value for psa_value1 -->
    <!-- Unknown value for c_tnm -->
    <rdf:type rdf:resource="http://www.u936.univ-rennes1.fr/dameron/ontology/clinicalTrial/GETUG14preScreening.owl#C_AgeInferior77yo"/>
    <rdf:type rdf:resource="http://www.u936.univ-rennes1.fr/dameron/ontology/clinicalTrial/GETUG14preScreening.owl#C_LifeExpectationSuperiorEqual10years"/>
    <!-- Unknown value for zubrod -->
    <!-- Unknown value for atcd_rptu -->
    <rdf:type rdf:resource="http://www.u936.univ-rennes1.fr/dameron/ontology/clinicalTrial/GETUG14preScreening.owl#C_AbsenceOfHipReplacement"/>
    <rdf:type rdf:resource="http://www.u936.univ-rennes1.fr/dameron/ontology/clinicalTrial/GETUG14preScreening.owl#Not_C_AntecedentInvasiveCancerExceptOlderThan5years"/>
    <rdf:type rdf:resource="http://www.u936.univ-rennes1.fr/dameron/ontology/clinicalTrial/GETUG14preScreening.owl#Not_C_AntecedentRadiotherapyPelvis"/>
    <!-- Unknown value for atcd_prostatectomy -->
    <rdf:type rdf:resource="http://www.u936.univ-rennes1.fr/dameron/ontology/clinicalTrial/GETUG14preScreening.owl#Not_C_AntecedentHormoneTherapy"/>
    <rdf:type rdf:resource="http://www.u936.univ-rennes1.fr/dameron/ontology/clinicalTrial/GETUG14preScreening.owl#Not_C_AntiCoagulantTreatment"/>
    <rdf:type rdf:resource="http://www.u936.univ-rennes1.fr/dameron/ontology/clinicalTrial/GETUG14preScreening.owl#Not_C_AntecedentHepaticFailure"/>
  </ct-core:Patient>


  <ct-core:Patient rdf:ID="patient20900471mdm2009-01-02_7">
    <rdf:type rdf:resource="&ct;DB_PotentiallyEligible"/>
  </ct-core:Patient>

  <ct-core:Patient rdf:ID="patient9632592mdm2009-01-02_8">
    <ct-core:hasConsultationNumber rdf:datatype="&xsd;int">8</ct-core:hasConsultationNumber>
    <rdf:type rdf:resource="http://www.u936.univ-rennes1.fr/dameron/ontology/clinicalTrial/GETUG14preScreening.owl#C_CancerLocatedInProstate"/>
    <rdf:type rdf:resource="http://www.u936.univ-rennes1.fr/dameron/ontology/clinicalTrial/GETUG14preScreening.owl#C_PSAinferior30ngPerMl"/>
    <!-- Unknown value for c_tnm -->
    <rdf:type rdf:resource="http://www.u936.univ-rennes1.fr/dameron/ontology/clinicalTrial/GETUG14preScreening.owl#C_AgeInferior77yo"/>
    <!-- Unknown value for atcd_viral_infection -->
    <!-- Unknown value for zubrod -->
    <!-- Unknown value for atcd_rptu -->
    <!-- Unknown value for atcd_hip_replac -->
    <rdf:type rdf:resource="http://www.u936.univ-rennes1.fr/dameron/ontology/clinicalTrial/GETUG14preScreening.owl#Not_C_AntecedentInvasiveCancerExceptOlderThan5years"/>
    <rdf:type rdf:resource="http://www.u936.univ-rennes1.fr/dameron/ontology/clinicalTrial/GETUG14preScreening.owl#C_AntecedentRadiotherapyPelvis"/>
    <!-- Unknown value for atcd_prostatectomy -->
    <rdf:type rdf:resource="http://www.u936.univ-rennes1.fr/dameron/ontology/clinicalTrial/GETUG14preScreening.owl#Not_C_AntecedentHormoneTherapy"/>
    <!-- Unknown value for atcd_anticoag_tt -->
    <!-- Unknown value for atcd_hepatic_failure -->
    <!-- Unknown value for biopsy_organ -->
  </ct-core:Patient>


  <ct-core:Patient rdf:ID="patient9632592mdm2009-01-02_8">
    <rdf:type rdf:resource="&ct;DB_NotEligible"/>
  </ct-core:Patient>

  <ct-core:Patient rdf:ID="patient20500390mdm2009-01-09_9">
    <ct-core:hasConsultationNumber rdf:datatype="&xsd;int">9</ct-core:hasConsultationNumber>
    <rdf:type rdf:resource="http://www.u936.univ-rennes1.fr/dameron/ontology/clinicalTrial/GETUG14preScreening.owl#C_CancerLocatedInProstate"/>
    <rdf:type rdf:resource="http://www.u936.univ-rennes1.fr/dameron/ontology/clinicalTrial/GETUG14preScreening.owl#C_PSAinferior30ngPerMl"/>
    <rdf:type rdf:resource="http://www.u936.univ-rennes1.fr/dameron/ontology/clinicalTrial/GETUG14preScreening.owl#Not_C_IntermediateCancerPrognosisGroup"/>
    <rdf:type rdf:resource="http://www.u936.univ-rennes1.fr/dameron/ontology/clinicalTrial/GETUG14preScreening.owl#C_AgeInferior77yo"/>
    <rdf:type rdf:resource="http://www.u936.univ-rennes1.fr/dameron/ontology/clinicalTrial/GETUG14preScreening.owl#C_LifeExpectationSuperiorEqual10years"/>
    <!-- Unknown value for zubrod -->
    <!-- Unknown value for atcd_rptu -->
    <rdf:type rdf:resource="http://www.u936.univ-rennes1.fr/dameron/ontology/clinicalTrial/GETUG14preScreening.owl#C_AbsenceOfHipReplacement"/>
    <rdf:type rdf:resource="http://www.u936.univ-rennes1.fr/dameron/ontology/clinicalTrial/GETUG14preScreening.owl#Not_C_AntecedentInvasiveCancerExceptOlderThan5years"/>
    <rdf:type rdf:resource="http://www.u936.univ-rennes1.fr/dameron/ontology/clinicalTrial/GETUG14preScreening.owl#Not_C_AntecedentRadiotherapyPelvis"/>
    <!-- Unknown value for atcd_prostatectomy -->
    <rdf:type rdf:resource="http://www.u936.univ-rennes1.fr/dameron/ontology/clinicalTrial/GETUG14preScreening.owl#Not_C_AntecedentHormoneTherapy"/>
    <rdf:type rdf:resource="http://www.u936.univ-rennes1.fr/dameron/ontology/clinicalTrial/GETUG14preScreening.owl#Not_C_AntiCoagulantTreatment"/>
    <rdf:type rdf:resource="http://www.u936.univ-rennes1.fr/dameron/ontology/clinicalTrial/GETUG14preScreening.owl#Not_C_AntecedentHepaticFailure"/>
    <!-- Unknown value for biopsy_organ -->
  </ct-core:Patient>


  <ct-core:Patient rdf:ID="patient20500390mdm2009-01-09_9">
    <rdf:type rdf:resource="&ct;DB_NotEligible"/>
  </ct-core:Patient>

  <ct-core:Patient rdf:ID="patient20808483mdm2009-01-09_10">
    <ct-core:hasConsultationNumber rdf:datatype="&xsd;int">10</ct-core:hasConsultationNumber>
    <rdf:type rdf:resource="http://www.u936.univ-rennes1.fr/dameron/ontology/clinicalTrial/GETUG14preScreening.owl#C_CancerLocatedInProstate"/>
    <rdf:type rdf:resource="http://www.u936.univ-rennes1.fr/dameron/ontology/clinicalTrial/GETUG14preScreening.owl#C_PSAinferior30ngPerMl"/>
    <!-- Unknown value for c_tnm -->
    <rdf:type rdf:resource="http://www.u936.univ-rennes1.fr/dameron/ontology/clinicalTrial/GETUG14preScreening.owl#C_AgeInferior77yo"/>
    <rdf:type rdf:resource="http://www.u936.univ-rennes1.fr/dameron/ontology/clinicalTrial/GETUG14preScreening.owl#C_LifeExpectationSuperiorEqual10years"/>
    <!-- Unknown value for zubrod -->
    <!-- Unknown value for atcd_rptu -->
    <rdf:type rdf:resource="http://www.u936.univ-rennes1.fr/dameron/ontology/clinicalTrial/GETUG14preScreening.owl#C_AbsenceOfHipReplacement"/>
    <rdf:type rdf:resource="http://www.u936.univ-rennes1.fr/dameron/ontology/clinicalTrial/GETUG14preScreening.owl#Not_C_AntecedentInvasiveCancerExceptOlderThan5years"/>
    <rdf:type rdf:resource="http://www.u936.univ-rennes1.fr/dameron/ontology/clinicalTrial/GETUG14preScreening.owl#Not_C_AntecedentRadiotherapyPelvis"/>
    <!-- Unknown value for atcd_prostatectomy -->
    <rdf:type rdf:resource="http://www.u936.univ-rennes1.fr/dameron/ontology/clinicalTrial/GETUG14preScreening.owl#Not_C_AntecedentHormoneTherapy"/>
    <rdf:type rdf:resource="http://www.u936.univ-rennes1.fr/dameron/ontology/clinicalTrial/GETUG14preScreening.owl#Not_C_AntiCoagulantTreatment"/>
    <rdf:type rdf:resource="http://www.u936.univ-rennes1.fr/dameron/ontology/clinicalTrial/GETUG14preScreening.owl#Not_C_AntecedentHepaticFailure"/>
  </ct-core:Patient>


  <ct-core:Patient rdf:ID="patient20808483mdm2009-01-09_10">
    <rdf:type rdf:resource="&ct;DB_PotentiallyEligible"/>
  </ct-core:Patient>

  <ct-core:Patient rdf:ID="patient20509574mdm2009-01-19_11">
    <ct-core:hasConsultationNumber rdf:datatype="&xsd;int">11</ct-core:hasConsultationNumber>
    <rdf:type rdf:resource="http://www.u936.univ-rennes1.fr/dameron/ontology/clinicalTrial/GETUG14preScreening.owl#C_CancerLocatedInProstate"/>
    <rdf:type rdf:resource="http://www.u936.univ-rennes1.fr/dameron/ontology/clinicalTrial/GETUG14preScreening.owl#C_PSAinferior30ngPerMl"/>
    <!-- Unknown value for c_tnm -->
    <rdf:type rdf:resource="http://www.u936.univ-rennes1.fr/dameron/ontology/clinicalTrial/GETUG14preScreening.owl#C_AgeInferior77yo"/>
    <!-- Unknown value for atcd_viral_infection -->
    <!-- Unknown value for zubrod -->
    <!-- Unknown value for atcd_rptu -->
    <!-- Unknown value for atcd_hip_replac -->
    <rdf:type rdf:resource="http://www.u936.univ-rennes1.fr/dameron/ontology/clinicalTrial/GETUG14preScreening.owl#Not_C_AntecedentInvasiveCancerExceptOlderThan5years"/>
    <rdf:type rdf:resource="http://www.u936.univ-rennes1.fr/dameron/ontology/clinicalTrial/GETUG14preScreening.owl#Not_C_AntecedentRadiotherapyPelvis"/>
    <!-- Unknown value for atcd_prostatectomy -->
    <rdf:type rdf:resource="http://www.u936.univ-rennes1.fr/dameron/ontology/clinicalTrial/GETUG14preScreening.owl#Not_C_AntecedentHormoneTherapy"/>
    <rdf:type rdf:resource="http://www.u936.univ-rennes1.fr/dameron/ontology/clinicalTrial/GETUG14preScreening.owl#Not_C_AntiCoagulantTreatment"/>
    <!-- Unknown value for atcd_hepatic_failure -->
  </ct-core:Patient>


  <ct-core:Patient rdf:ID="patient20509574mdm2009-01-19_11">
    <rdf:type rdf:resource="&ct;DB_PotentiallyEligible"/>
  </ct-core:Patient>

  <ct-core:Patient rdf:ID="patient20602821mdm2009-01-19_12">
    <ct-core:hasConsultationNumber rdf:datatype="&xsd;int">12</ct-core:hasConsultationNumber>
    <rdf:type rdf:resource="http://www.u936.univ-rennes1.fr/dameron/ontology/clinicalTrial/GETUG14preScreening.owl#C_CancerLocatedInProstate"/>
    <rdf:type rdf:resource="http://www.u936.univ-rennes1.fr/dameron/ontology/clinicalTrial/GETUG14preScreening.owl#C_PSAinferior30ngPerMl"/>
    <!-- Unknown value for c_tnm -->
    <rdf:type rdf:resource="http://www.u936.univ-rennes1.fr/dameron/ontology/clinicalTrial/GETUG14preScreening.owl#C_AgeInferior77yo"/>
    <rdf:type rdf:resource="http://www.u936.univ-rennes1.fr/dameron/ontology/clinicalTrial/GETUG14preScreening.owl#C_LifeExpectationSuperiorEqual10years"/>
    <rdf:type rdf:resource="http://www.u936.univ-rennes1.fr/dameron/ontology/clinicalTrial/GETUG14preScreening.owl#C_OMSinferiorEqual1"/>
    <!-- Unknown value for atcd_rptu -->
    <rdf:type rdf:resource="http://www.u936.univ-rennes1.fr/dameron/ontology/clinicalTrial/GETUG14preScreening.owl#C_AbsenceOfHipReplacement"/>
    <rdf:type rdf:resource="http://www.u936.univ-rennes1.fr/dameron/ontology/clinicalTrial/GETUG14preScreening.owl#Not_C_AntecedentInvasiveCancerExceptOlderThan5years"/>
    <rdf:type rdf:resource="http://www.u936.univ-rennes1.fr/dameron/ontology/clinicalTrial/GETUG14preScreening.owl#Not_C_AntecedentRadiotherapyPelvis"/>
    <!-- Unknown value for atcd_prostatectomy -->
    <rdf:type rdf:resource="http://www.u936.univ-rennes1.fr/dameron/ontology/clinicalTrial/GETUG14preScreening.owl#Not_C_AntecedentHormoneTherapy"/>
    <rdf:type rdf:resource="http://www.u936.univ-rennes1.fr/dameron/ontology/clinicalTrial/GETUG14preScreening.owl#Not_C_AntiCoagulantTreatment"/>
    <rdf:type rdf:resource="http://www.u936.univ-rennes1.fr/dameron/ontology/clinicalTrial/GETUG14preScreening.owl#Not_C_AntecedentHepaticFailure"/>
  </ct-core:Patient>


  <ct-core:Patient rdf:ID="patient20602821mdm2009-01-19_12">
    <rdf:type rdf:resource="&ct;DB_PotentiallyEligible"/>
  </ct-core:Patient>

  <ct-core:Patient rdf:ID="patient20804290mdm2009-01-19_13">
    <ct-core:hasConsultationNumber rdf:datatype="&xsd;int">13</ct-core:hasConsultationNumber>
    <rdf:type rdf:resource="http://www.u936.univ-rennes1.fr/dameron/ontology/clinicalTrial/GETUG14preScreening.owl#C_CancerLocatedInProstate"/>
    <rdf:type rdf:resource="http://www.u936.univ-rennes1.fr/dameron/ontology/clinicalTrial/GETUG14preScreening.owl#C_PSAinferior30ngPerMl"/>
    <!-- Unknown value for c_tnm -->
    <rdf:type rdf:resource="http://www.u936.univ-rennes1.fr/dameron/ontology/clinicalTrial/GETUG14preScreening.owl#C_AgeInferior77yo"/>
    <!-- Unknown value for atcd_viral_infection -->
    <!-- Unknown value for zubrod -->
    <!-- Unknown value for atcd_rptu -->
    <!-- Unknown value for atcd_hip_replac -->
    <rdf:type rdf:resource="http://www.u936.univ-rennes1.fr/dameron/ontology/clinicalTrial/GETUG14preScreening.owl#Not_C_AntecedentInvasiveCancerExceptOlderThan5years"/>
    <rdf:type rdf:resource="http://www.u936.univ-rennes1.fr/dameron/ontology/clinicalTrial/GETUG14preScreening.owl#Not_C_AntecedentRadiotherapyPelvis"/>
    <!-- Unknown value for atcd_prostatectomy -->
    <rdf:type rdf:resource="http://www.u936.univ-rennes1.fr/dameron/ontology/clinicalTrial/GETUG14preScreening.owl#Not_C_AntecedentHormoneTherapy"/>
    <!-- Unknown value for atcd_anticoag_tt -->
    <!-- Unknown value for atcd_hepatic_failure -->
  </ct-core:Patient>


  <ct-core:Patient rdf:ID="patient20804290mdm2009-01-19_13">
    <rdf:type rdf:resource="&ct;DB_PotentiallyEligible"/>
  </ct-core:Patient>

  <ct-core:Patient rdf:ID="patient20805774mdm2009-01-19_14">
    <ct-core:hasConsultationNumber rdf:datatype="&xsd;int">14</ct-core:hasConsultationNumber>
    <rdf:type rdf:resource="http://www.u936.univ-rennes1.fr/dameron/ontology/clinicalTrial/GETUG14preScreening.owl#C_CancerLocatedInProstate"/>
    <rdf:type rdf:resource="http://www.u936.univ-rennes1.fr/dameron/ontology/clinicalTrial/GETUG14preScreening.owl#C_PSAinferior30ngPerMl"/>
    <!-- Unknown value for c_tnm -->
    <rdf:type rdf:resource="http://www.u936.univ-rennes1.fr/dameron/ontology/clinicalTrial/GETUG14preScreening.owl#C_AgeInferior77yo"/>
    <!-- Unknown value for atcd_viral_infection -->
    <!-- Unknown value for zubrod -->
    <rdf:type rdf:resource="http://www.u936.univ-rennes1.fr/dameron/ontology/clinicalTrial/GETUG14preScreening.owl#C_MoreThan3monthsAfterTransuretralProstateResection"/>
    <!-- Unknown value for atcd_hip_replac -->
    <rdf:type rdf:resource="http://www.u936.univ-rennes1.fr/dameron/ontology/clinicalTrial/GETUG14preScreening.owl#Not_C_AntecedentInvasiveCancerExceptOlderThan5years"/>
    <rdf:type rdf:resource="http://www.u936.univ-rennes1.fr/dameron/ontology/clinicalTrial/GETUG14preScreening.owl#Not_C_AntecedentRadiotherapyPelvis"/>
    <!-- Unknown value for atcd_prostatectomy -->
    <rdf:type rdf:resource="http://www.u936.univ-rennes1.fr/dameron/ontology/clinicalTrial/GETUG14preScreening.owl#Not_C_AntecedentHormoneTherapy"/>
    <rdf:type rdf:resource="http://www.u936.univ-rennes1.fr/dameron/ontology/clinicalTrial/GETUG14preScreening.owl#C_AntiCoagulantTreatment"/>
    <!-- Unknown value for atcd_hepatic_failure -->
  </ct-core:Patient>


  <ct-core:Patient rdf:ID="patient20805774mdm2009-01-19_14">
    <rdf:type rdf:resource="&ct;DB_NotEligible"/>
  </ct-core:Patient>

  <ct-core:Patient rdf:ID="patient20809964mdm2009-01-19_15">
    <ct-core:hasConsultationNumber rdf:datatype="&xsd;int">15</ct-core:hasConsultationNumber>
    <rdf:type rdf:resource="http://www.u936.univ-rennes1.fr/dameron/ontology/clinicalTrial/GETUG14preScreening.owl#C_CancerLocatedInProstate"/>
    <rdf:type rdf:resource="http://www.u936.univ-rennes1.fr/dameron/ontology/clinicalTrial/GETUG14preScreening.owl#C_PSAinferior30ngPerMl"/>
    <!-- Unknown value for c_tnm -->
    <rdf:type rdf:resource="http://www.u936.univ-rennes1.fr/dameron/ontology/clinicalTrial/GETUG14preScreening.owl#C_AgeInferior77yo"/>
    <!-- Unknown value for atcd_viral_infection -->
    <!-- Unknown value for zubrod -->
    <!-- Unknown value for atcd_rptu -->
    <!-- Unknown value for atcd_hip_replac -->
    <rdf:type rdf:resource="http://www.u936.univ-rennes1.fr/dameron/ontology/clinicalTrial/GETUG14preScreening.owl#Not_C_AntecedentInvasiveCancerExceptOlderThan5years"/>
    <rdf:type rdf:resource="http://www.u936.univ-rennes1.fr/dameron/ontology/clinicalTrial/GETUG14preScreening.owl#Not_C_AntecedentRadiotherapyPelvis"/>
    <!-- Unknown value for atcd_prostatectomy -->
    <rdf:type rdf:resource="http://www.u936.univ-rennes1.fr/dameron/ontology/clinicalTrial/GETUG14preScreening.owl#Not_C_AntecedentHormoneTherapy"/>
    <!-- Unknown value for atcd_anticoag_tt -->
    <!-- Unknown value for atcd_hepatic_failure -->
  </ct-core:Patient>


  <ct-core:Patient rdf:ID="patient20809964mdm2009-01-19_15">
    <rdf:type rdf:resource="&ct;DB_PotentiallyEligible"/>
  </ct-core:Patient>

  <ct-core:Patient rdf:ID="patient20900173mdm2009-01-19_16">
    <ct-core:hasConsultationNumber rdf:datatype="&xsd;int">16</ct-core:hasConsultationNumber>
    <rdf:type rdf:resource="http://www.u936.univ-rennes1.fr/dameron/ontology/clinicalTrial/GETUG14preScreening.owl#C_CancerLocatedInProstate"/>
    <rdf:type rdf:resource="http://www.u936.univ-rennes1.fr/dameron/ontology/clinicalTrial/GETUG14preScreening.owl#C_PSAinferior30ngPerMl"/>
    <!-- Unknown value for c_tnm -->
    <rdf:type rdf:resource="http://www.u936.univ-rennes1.fr/dameron/ontology/clinicalTrial/GETUG14preScreening.owl#C_AgeInferior77yo"/>
    <!-- Unknown value for atcd_viral_infection -->
    <!-- Unknown value for zubrod -->
    <!-- Unknown value for atcd_rptu -->
    <!-- Unknown value for atcd_hip_replac -->
    <rdf:type rdf:resource="http://www.u936.univ-rennes1.fr/dameron/ontology/clinicalTrial/GETUG14preScreening.owl#Not_C_AntecedentInvasiveCancerExceptOlderThan5years"/>
    <rdf:type rdf:resource="http://www.u936.univ-rennes1.fr/dameron/ontology/clinicalTrial/GETUG14preScreening.owl#Not_C_AntecedentRadiotherapyPelvis"/>
    <!-- Unknown value for atcd_prostatectomy -->
    <rdf:type rdf:resource="http://www.u936.univ-rennes1.fr/dameron/ontology/clinicalTrial/GETUG14preScreening.owl#Not_C_AntecedentHormoneTherapy"/>
    <!-- Unknown value for atcd_anticoag_tt -->
    <!-- Unknown value for atcd_hepatic_failure -->
  </ct-core:Patient>


  <ct-core:Patient rdf:ID="patient20900173mdm2009-01-19_16">
    <rdf:type rdf:resource="&ct;DB_PotentiallyEligible"/>
  </ct-core:Patient>

  <ct-core:Patient rdf:ID="patient20900747mdm2009-01-19_17">
    <ct-core:hasConsultationNumber rdf:datatype="&xsd;int">17</ct-core:hasConsultationNumber>
    <rdf:type rdf:resource="http://www.u936.univ-rennes1.fr/dameron/ontology/clinicalTrial/GETUG14preScreening.owl#C_CancerLocatedInProstate"/>
    <rdf:type rdf:resource="http://www.u936.univ-rennes1.fr/dameron/ontology/clinicalTrial/GETUG14preScreening.owl#C_PSAinferior30ngPerMl"/>
    <!-- Unknown value for c_tnm -->
    <rdf:type rdf:resource="http://www.u936.univ-rennes1.fr/dameron/ontology/clinicalTrial/GETUG14preScreening.owl#C_AgeInferior77yo"/>
    <!-- Unknown value for atcd_viral_infection -->
    <!-- Unknown value for zubrod -->
    <!-- Unknown value for atcd_rptu -->
    <!-- Unknown value for atcd_hip_replac -->
    <rdf:type rdf:resource="http://www.u936.univ-rennes1.fr/dameron/ontology/clinicalTrial/GETUG14preScreening.owl#Not_C_AntecedentInvasiveCancerExceptOlderThan5years"/>
    <rdf:type rdf:resource="http://www.u936.univ-rennes1.fr/dameron/ontology/clinicalTrial/GETUG14preScreening.owl#Not_C_AntecedentRadiotherapyPelvis"/>
    <!-- Unknown value for atcd_prostatectomy -->
    <rdf:type rdf:resource="http://www.u936.univ-rennes1.fr/dameron/ontology/clinicalTrial/GETUG14preScreening.owl#Not_C_AntecedentHormoneTherapy"/>
    <!-- Unknown value for atcd_anticoag_tt -->
    <!-- Unknown value for atcd_hepatic_failure -->
  </ct-core:Patient>


  <ct-core:Patient rdf:ID="patient20900747mdm2009-01-19_17">
    <rdf:type rdf:resource="&ct;DB_PotentiallyEligible"/>
  </ct-core:Patient>

  <ct-core:Patient rdf:ID="patient20900749mdm2009-01-19_18">
    <ct-core:hasConsultationNumber rdf:datatype="&xsd;int">18</ct-core:hasConsultationNumber>
    <rdf:type rdf:resource="http://www.u936.univ-rennes1.fr/dameron/ontology/clinicalTrial/GETUG14preScreening.owl#C_CancerLocatedInProstate"/>
    <rdf:type rdf:resource="http://www.u936.univ-rennes1.fr/dameron/ontology/clinicalTrial/GETUG14preScreening.owl#C_PSAinferior30ngPerMl"/>
    <!-- Unknown value for c_tnm -->
    <rdf:type rdf:resource="http://www.u936.univ-rennes1.fr/dameron/ontology/clinicalTrial/GETUG14preScreening.owl#C_AgeInferior77yo"/>
    <!-- Unknown value for atcd_viral_infection -->
    <!-- Unknown value for zubrod -->
    <!-- Unknown value for atcd_rptu -->
    <!-- Unknown value for atcd_hip_replac -->
    <rdf:type rdf:resource="http://www.u936.univ-rennes1.fr/dameron/ontology/clinicalTrial/GETUG14preScreening.owl#Not_C_AntecedentInvasiveCancerExceptOlderThan5years"/>
    <rdf:type rdf:resource="http://www.u936.univ-rennes1.fr/dameron/ontology/clinicalTrial/GETUG14preScreening.owl#Not_C_AntecedentRadiotherapyPelvis"/>
    <!-- Unknown value for atcd_prostatectomy -->
    <rdf:type rdf:resource="http://www.u936.univ-rennes1.fr/dameron/ontology/clinicalTrial/GETUG14preScreening.owl#Not_C_AntecedentHormoneTherapy"/>
    <!-- Unknown value for atcd_anticoag_tt -->
    <!-- Unknown value for atcd_hepatic_failure -->
  </ct-core:Patient>


  <ct-core:Patient rdf:ID="patient20900749mdm2009-01-19_18">
    <rdf:type rdf:resource="&ct;DB_PotentiallyEligible"/>
  </ct-core:Patient>

  <ct-core:Patient rdf:ID="patient20900750mdm2009-01-19_19">
    <ct-core:hasConsultationNumber rdf:datatype="&xsd;int">19</ct-core:hasConsultationNumber>
    <rdf:type rdf:resource="http://www.u936.univ-rennes1.fr/dameron/ontology/clinicalTrial/GETUG14preScreening.owl#C_CancerLocatedInProstate"/>
    <rdf:type rdf:resource="http://www.u936.univ-rennes1.fr/dameron/ontology/clinicalTrial/GETUG14preScreening.owl#C_PSAinferior30ngPerMl"/>
    <rdf:type rdf:resource="http://www.u936.univ-rennes1.fr/dameron/ontology/clinicalTrial/GETUG14preScreening.owl#Not_C_AgeInferior77yo"/>
    <rdf:type rdf:resource="http://www.u936.univ-rennes1.fr/dameron/ontology/clinicalTrial/GETUG14preScreening.owl#C_LifeExpectationSuperiorEqual10years"/>
    <!-- Unknown value for zubrod -->
    <!-- Unknown value for atcd_rptu -->
    <rdf:type rdf:resource="http://www.u936.univ-rennes1.fr/dameron/ontology/clinicalTrial/GETUG14preScreening.owl#C_AbsenceOfHipReplacement"/>
    <rdf:type rdf:resource="http://www.u936.univ-rennes1.fr/dameron/ontology/clinicalTrial/GETUG14preScreening.owl#Not_C_AntecedentInvasiveCancerExceptOlderThan5years"/>
    <rdf:type rdf:resource="http://www.u936.univ-rennes1.fr/dameron/ontology/clinicalTrial/GETUG14preScreening.owl#Not_C_AntecedentRadiotherapyPelvis"/>
    <!-- Unknown value for atcd_prostatectomy -->
    <rdf:type rdf:resource="http://www.u936.univ-rennes1.fr/dameron/ontology/clinicalTrial/GETUG14preScreening.owl#Not_C_AntecedentHormoneTherapy"/>
    <rdf:type rdf:resource="http://www.u936.univ-rennes1.fr/dameron/ontology/clinicalTrial/GETUG14preScreening.owl#Not_C_AntiCoagulantTreatment"/>
    <rdf:type rdf:resource="http://www.u936.univ-rennes1.fr/dameron/ontology/clinicalTrial/GETUG14preScreening.owl#Not_C_AntecedentHepaticFailure"/>
  </ct-core:Patient>


  <ct-core:Patient rdf:ID="patient20900750mdm2009-01-19_19">
    <rdf:type rdf:resource="&ct;DB_NotEligible"/>
  </ct-core:Patient>

  <ct-core:Patient rdf:ID="patient20900752mdm2009-01-19_20">
    <ct-core:hasConsultationNumber rdf:datatype="&xsd;int">20</ct-core:hasConsultationNumber>
    <rdf:type rdf:resource="http://www.u936.univ-rennes1.fr/dameron/ontology/clinicalTrial/GETUG14preScreening.owl#Not_C_CancerLocatedInProstate"/>
    <rdf:type rdf:resource="http://www.u936.univ-rennes1.fr/dameron/ontology/clinicalTrial/GETUG14preScreening.owl#C_PSAinferior30ngPerMl"/>
    <!-- Unknown value for c_tnm -->
    <rdf:type rdf:resource="http://www.u936.univ-rennes1.fr/dameron/ontology/clinicalTrial/GETUG14preScreening.owl#Not_C_AgeInferior77yo"/>
    <!-- Unknown value for atcd_viral_infection -->
    <!-- Unknown value for zubrod -->
    <!-- Unknown value for atcd_rptu -->
    <!-- Unknown value for atcd_hip_replac -->
    <rdf:type rdf:resource="http://www.u936.univ-rennes1.fr/dameron/ontology/clinicalTrial/GETUG14preScreening.owl#Not_C_AntecedentInvasiveCancerExceptOlderThan5years"/>
    <rdf:type rdf:resource="http://www.u936.univ-rennes1.fr/dameron/ontology/clinicalTrial/GETUG14preScreening.owl#Not_C_AntecedentRadiotherapyPelvis"/>
    <!-- Unknown value for atcd_prostatectomy -->
    <rdf:type rdf:resource="http://www.u936.univ-rennes1.fr/dameron/ontology/clinicalTrial/GETUG14preScreening.owl#C_AntecedentHormoneTherapy"/>
    <rdf:type rdf:resource="http://www.u936.univ-rennes1.fr/dameron/ontology/clinicalTrial/GETUG14preScreening.owl#Not_C_AntiCoagulantTreatment"/>
    <!-- Unknown value for atcd_hepatic_failure -->
    <!-- Unknown value for biopsy_organ -->
  </ct-core:Patient>


  <ct-core:Patient rdf:ID="patient20900752mdm2009-01-19_20">
    <rdf:type rdf:resource="&ct;DB_NotEligible"/>
  </ct-core:Patient>

  <ct-core:Patient rdf:ID="patient20900753mdm2009-01-19_21">
    <ct-core:hasConsultationNumber rdf:datatype="&xsd;int">21</ct-core:hasConsultationNumber>
    <rdf:type rdf:resource="http://www.u936.univ-rennes1.fr/dameron/ontology/clinicalTrial/GETUG14preScreening.owl#C_CancerLocatedInProstate"/>
    <rdf:type rdf:resource="http://www.u936.univ-rennes1.fr/dameron/ontology/clinicalTrial/GETUG14preScreening.owl#C_PSAinferior30ngPerMl"/>
    <!-- Unknown value for c_tnm -->
    <rdf:type rdf:resource="http://www.u936.univ-rennes1.fr/dameron/ontology/clinicalTrial/GETUG14preScreening.owl#C_AgeInferior77yo"/>
    <!-- Unknown value for atcd_viral_infection -->
    <!-- Unknown value for zubrod -->
    <!-- Unknown value for atcd_rptu -->
    <!-- Unknown value for atcd_hip_replac -->
    <rdf:type rdf:resource="http://www.u936.univ-rennes1.fr/dameron/ontology/clinicalTrial/GETUG14preScreening.owl#Not_C_AntecedentInvasiveCancerExceptOlderThan5years"/>
    <rdf:type rdf:resource="http://www.u936.univ-rennes1.fr/dameron/ontology/clinicalTrial/GETUG14preScreening.owl#Not_C_AntecedentRadiotherapyPelvis"/>
    <!-- Unknown value for atcd_prostatectomy -->
    <rdf:type rdf:resource="http://www.u936.univ-rennes1.fr/dameron/ontology/clinicalTrial/GETUG14preScreening.owl#Not_C_AntecedentHormoneTherapy"/>
    <!-- Unknown value for atcd_anticoag_tt -->
    <!-- Unknown value for atcd_hepatic_failure -->
  </ct-core:Patient>


  <ct-core:Patient rdf:ID="patient20900753mdm2009-01-19_21">
    <rdf:type rdf:resource="&ct;DB_PotentiallyEligible"/>
  </ct-core:Patient>

  <ct-core:Patient rdf:ID="patient20900754mdm2009-01-19_22">
    <ct-core:hasConsultationNumber rdf:datatype="&xsd;int">22</ct-core:hasConsultationNumber>
    <rdf:type rdf:resource="http://www.u936.univ-rennes1.fr/dameron/ontology/clinicalTrial/GETUG14preScreening.owl#C_CancerLocatedInProstate"/>
    <rdf:type rdf:resource="http://www.u936.univ-rennes1.fr/dameron/ontology/clinicalTrial/GETUG14preScreening.owl#C_PSAinferior30ngPerMl"/>
    <!-- Unknown value for c_tnm -->
    <rdf:type rdf:resource="http://www.u936.univ-rennes1.fr/dameron/ontology/clinicalTrial/GETUG14preScreening.owl#C_AgeInferior77yo"/>
    <rdf:type rdf:resource="http://www.u936.univ-rennes1.fr/dameron/ontology/clinicalTrial/GETUG14preScreening.owl#C_LifeExpectationSuperiorEqual10years"/>
    <!-- Unknown value for zubrod -->
    <!-- Unknown value for atcd_rptu -->
    <rdf:type rdf:resource="http://www.u936.univ-rennes1.fr/dameron/ontology/clinicalTrial/GETUG14preScreening.owl#C_AbsenceOfHipReplacement"/>
    <rdf:type rdf:resource="http://www.u936.univ-rennes1.fr/dameron/ontology/clinicalTrial/GETUG14preScreening.owl#Not_C_AntecedentInvasiveCancerExceptOlderThan5years"/>
    <rdf:type rdf:resource="http://www.u936.univ-rennes1.fr/dameron/ontology/clinicalTrial/GETUG14preScreening.owl#Not_C_AntecedentRadiotherapyPelvis"/>
    <!-- Unknown value for atcd_prostatectomy -->
    <rdf:type rdf:resource="http://www.u936.univ-rennes1.fr/dameron/ontology/clinicalTrial/GETUG14preScreening.owl#Not_C_AntecedentHormoneTherapy"/>
    <rdf:type rdf:resource="http://www.u936.univ-rennes1.fr/dameron/ontology/clinicalTrial/GETUG14preScreening.owl#Not_C_AntiCoagulantTreatment"/>
    <rdf:type rdf:resource="http://www.u936.univ-rennes1.fr/dameron/ontology/clinicalTrial/GETUG14preScreening.owl#Not_C_AntecedentHepaticFailure"/>
  </ct-core:Patient>


  <ct-core:Patient rdf:ID="patient20900754mdm2009-01-19_22">
    <rdf:type rdf:resource="&ct;DB_PotentiallyEligible"/>
  </ct-core:Patient>

  <ct-core:Patient rdf:ID="patient20900757mdm2009-01-19_23">
    <ct-core:hasConsultationNumber rdf:datatype="&xsd;int">23</ct-core:hasConsultationNumber>
    <rdf:type rdf:resource="http://www.u936.univ-rennes1.fr/dameron/ontology/clinicalTrial/GETUG14preScreening.owl#C_CancerLocatedInProstate"/>
    <rdf:type rdf:resource="http://www.u936.univ-rennes1.fr/dameron/ontology/clinicalTrial/GETUG14preScreening.owl#C_PSAinferior30ngPerMl"/>
    <!-- Unknown value for c_tnm -->
    <rdf:type rdf:resource="http://www.u936.univ-rennes1.fr/dameron/ontology/clinicalTrial/GETUG14preScreening.owl#C_AgeInferior77yo"/>
    <!-- Unknown value for atcd_viral_infection -->
    <!-- Unknown value for zubrod -->
    <!-- Unknown value for atcd_rptu -->
    <!-- Unknown value for atcd_hip_replac -->
    <rdf:type rdf:resource="http://www.u936.univ-rennes1.fr/dameron/ontology/clinicalTrial/GETUG14preScreening.owl#Not_C_AntecedentInvasiveCancerExceptOlderThan5years"/>
    <rdf:type rdf:resource="http://www.u936.univ-rennes1.fr/dameron/ontology/clinicalTrial/GETUG14preScreening.owl#Not_C_AntecedentRadiotherapyPelvis"/>
    <!-- Unknown value for atcd_prostatectomy -->
    <rdf:type rdf:resource="http://www.u936.univ-rennes1.fr/dameron/ontology/clinicalTrial/GETUG14preScreening.owl#Not_C_AntecedentHormoneTherapy"/>
    <rdf:type rdf:resource="http://www.u936.univ-rennes1.fr/dameron/ontology/clinicalTrial/GETUG14preScreening.owl#Not_C_AntiCoagulantTreatment"/>
    <!-- Unknown value for atcd_hepatic_failure -->
  </ct-core:Patient>


  <ct-core:Patient rdf:ID="patient20900757mdm2009-01-19_23">
    <rdf:type rdf:resource="&ct;DB_PotentiallyEligible"/>
  </ct-core:Patient>

  <ct-core:Patient rdf:ID="patient20803439mdm2009-01-26_24">
    <ct-core:hasConsultationNumber rdf:datatype="&xsd;int">24</ct-core:hasConsultationNumber>
    <rdf:type rdf:resource="http://www.u936.univ-rennes1.fr/dameron/ontology/clinicalTrial/GETUG14preScreening.owl#C_CancerLocatedInProstate"/>
    <rdf:type rdf:resource="http://www.u936.univ-rennes1.fr/dameron/ontology/clinicalTrial/GETUG14preScreening.owl#C_PSAinferior30ngPerMl"/>
    <!-- Unknown value for c_tnm -->
    <rdf:type rdf:resource="http://www.u936.univ-rennes1.fr/dameron/ontology/clinicalTrial/GETUG14preScreening.owl#C_AgeInferior77yo"/>
    <rdf:type rdf:resource="http://www.u936.univ-rennes1.fr/dameron/ontology/clinicalTrial/GETUG14preScreening.owl#C_LifeExpectationSuperiorEqual10years"/>
    <!-- Unknown value for zubrod -->
    <!-- Unknown value for atcd_rptu -->
    <rdf:type rdf:resource="http://www.u936.univ-rennes1.fr/dameron/ontology/clinicalTrial/GETUG14preScreening.owl#C_AbsenceOfHipReplacement"/>
    <rdf:type rdf:resource="http://www.u936.univ-rennes1.fr/dameron/ontology/clinicalTrial/GETUG14preScreening.owl#Not_C_AntecedentInvasiveCancerExceptOlderThan5years"/>
    <rdf:type rdf:resource="http://www.u936.univ-rennes1.fr/dameron/ontology/clinicalTrial/GETUG14preScreening.owl#Not_C_AntecedentRadiotherapyPelvis"/>
    <!-- Unknown value for atcd_prostatectomy -->
    <rdf:type rdf:resource="http://www.u936.univ-rennes1.fr/dameron/ontology/clinicalTrial/GETUG14preScreening.owl#Not_C_AntecedentHormoneTherapy"/>
    <rdf:type rdf:resource="http://www.u936.univ-rennes1.fr/dameron/ontology/clinicalTrial/GETUG14preScreening.owl#Not_C_AntiCoagulantTreatment"/>
    <rdf:type rdf:resource="http://www.u936.univ-rennes1.fr/dameron/ontology/clinicalTrial/GETUG14preScreening.owl#Not_C_AntecedentHepaticFailure"/>
  </ct-core:Patient>


  <ct-core:Patient rdf:ID="patient20803439mdm2009-01-26_24">
    <rdf:type rdf:resource="&ct;DB_PotentiallyEligible"/>
  </ct-core:Patient>

  <ct-core:Patient rdf:ID="patient20805017mdm2009-01-26_25">
    <ct-core:hasConsultationNumber rdf:datatype="&xsd;int">25</ct-core:hasConsultationNumber>
    <rdf:type rdf:resource="http://www.u936.univ-rennes1.fr/dameron/ontology/clinicalTrial/GETUG14preScreening.owl#C_CancerLocatedInProstate"/>
    <rdf:type rdf:resource="http://www.u936.univ-rennes1.fr/dameron/ontology/clinicalTrial/GETUG14preScreening.owl#C_PSAinferior30ngPerMl"/>
    <!-- Unknown value for c_tnm -->
    <rdf:type rdf:resource="http://www.u936.univ-rennes1.fr/dameron/ontology/clinicalTrial/GETUG14preScreening.owl#C_AgeInferior77yo"/>
    <rdf:type rdf:resource="http://www.u936.univ-rennes1.fr/dameron/ontology/clinicalTrial/GETUG14preScreening.owl#C_LifeExpectationSuperiorEqual10years"/>
    <!-- Unknown value for zubrod -->
    <!-- Unknown value for atcd_rptu -->
    <rdf:type rdf:resource="http://www.u936.univ-rennes1.fr/dameron/ontology/clinicalTrial/GETUG14preScreening.owl#C_AbsenceOfHipReplacement"/>
    <rdf:type rdf:resource="http://www.u936.univ-rennes1.fr/dameron/ontology/clinicalTrial/GETUG14preScreening.owl#Not_C_AntecedentInvasiveCancerExceptOlderThan5years"/>
    <rdf:type rdf:resource="http://www.u936.univ-rennes1.fr/dameron/ontology/clinicalTrial/GETUG14preScreening.owl#Not_C_AntecedentRadiotherapyPelvis"/>
    <!-- Unknown value for atcd_prostatectomy -->
    <rdf:type rdf:resource="http://www.u936.univ-rennes1.fr/dameron/ontology/clinicalTrial/GETUG14preScreening.owl#Not_C_AntecedentHormoneTherapy"/>
    <rdf:type rdf:resource="http://www.u936.univ-rennes1.fr/dameron/ontology/clinicalTrial/GETUG14preScreening.owl#Not_C_AntiCoagulantTreatment"/>
    <rdf:type rdf:resource="http://www.u936.univ-rennes1.fr/dameron/ontology/clinicalTrial/GETUG14preScreening.owl#Not_C_AntecedentHepaticFailure"/>
  </ct-core:Patient>


  <ct-core:Patient rdf:ID="patient20805017mdm2009-01-26_25">
    <rdf:type rdf:resource="&ct;DB_PotentiallyEligible"/>
  </ct-core:Patient>

  <ct-core:Patient rdf:ID="patient20808219mdm2009-01-26_26">
    <ct-core:hasConsultationNumber rdf:datatype="&xsd;int">26</ct-core:hasConsultationNumber>
    <rdf:type rdf:resource="http://www.u936.univ-rennes1.fr/dameron/ontology/clinicalTrial/GETUG14preScreening.owl#Not_C_CancerLocatedInProstate"/>
    <rdf:type rdf:resource="http://www.u936.univ-rennes1.fr/dameron/ontology/clinicalTrial/GETUG14preScreening.owl#C_PSAinferior30ngPerMl"/>
    <rdf:type rdf:resource="http://www.u936.univ-rennes1.fr/dameron/ontology/clinicalTrial/GETUG14preScreening.owl#Not_C_IntermediateCancerPrognosisGroup"/>
    <rdf:type rdf:resource="http://www.u936.univ-rennes1.fr/dameron/ontology/clinicalTrial/GETUG14preScreening.owl#C_AgeInferior77yo"/>
    <!-- Unknown value for atcd_viral_infection -->
    <!-- Unknown value for zubrod -->
    <!-- Unknown value for atcd_rptu -->
    <!-- Unknown value for atcd_hip_replac -->
    <rdf:type rdf:resource="http://www.u936.univ-rennes1.fr/dameron/ontology/clinicalTrial/GETUG14preScreening.owl#Not_C_AntecedentInvasiveCancerExceptOlderThan5years"/>
    <rdf:type rdf:resource="http://www.u936.univ-rennes1.fr/dameron/ontology/clinicalTrial/GETUG14preScreening.owl#Not_C_AntecedentRadiotherapyPelvis"/>
    <!-- Unknown value for atcd_prostatectomy -->
    <rdf:type rdf:resource="http://www.u936.univ-rennes1.fr/dameron/ontology/clinicalTrial/GETUG14preScreening.owl#Not_C_AntecedentHormoneTherapy"/>
    <!-- Unknown value for atcd_anticoag_tt -->
    <!-- Unknown value for atcd_hepatic_failure -->
  </ct-core:Patient>


  <ct-core:Patient rdf:ID="patient20808219mdm2009-01-26_26">
    <rdf:type rdf:resource="&ct;DB_NotEligible"/>
  </ct-core:Patient>

  <ct-core:Patient rdf:ID="patient20808369mdm2009-01-26_27">
    <ct-core:hasConsultationNumber rdf:datatype="&xsd;int">27</ct-core:hasConsultationNumber>
    <rdf:type rdf:resource="http://www.u936.univ-rennes1.fr/dameron/ontology/clinicalTrial/GETUG14preScreening.owl#C_CancerLocatedInProstate"/>
    <rdf:type rdf:resource="http://www.u936.univ-rennes1.fr/dameron/ontology/clinicalTrial/GETUG14preScreening.owl#C_PSAinferior30ngPerMl"/>
    <rdf:type rdf:resource="http://www.u936.univ-rennes1.fr/dameron/ontology/clinicalTrial/GETUG14preScreening.owl#C_AgeInferior77yo"/>
    <!-- Unknown value for atcd_viral_infection -->
    <!-- Unknown value for zubrod -->
    <!-- Unknown value for atcd_rptu -->
    <!-- Unknown value for atcd_hip_replac -->
    <rdf:type rdf:resource="http://www.u936.univ-rennes1.fr/dameron/ontology/clinicalTrial/GETUG14preScreening.owl#Not_C_AntecedentInvasiveCancerExceptOlderThan5years"/>
    <rdf:type rdf:resource="http://www.u936.univ-rennes1.fr/dameron/ontology/clinicalTrial/GETUG14preScreening.owl#Not_C_AntecedentRadiotherapyPelvis"/>
    <!-- Unknown value for atcd_prostatectomy -->
    <rdf:type rdf:resource="http://www.u936.univ-rennes1.fr/dameron/ontology/clinicalTrial/GETUG14preScreening.owl#Not_C_AntecedentHormoneTherapy"/>
    <!-- Unknown value for atcd_anticoag_tt -->
    <!-- Unknown value for atcd_hepatic_failure -->
  </ct-core:Patient>


  <ct-core:Patient rdf:ID="patient20808369mdm2009-01-26_27">
    <rdf:type rdf:resource="&ct;DB_PotentiallyEligible"/>
  </ct-core:Patient>

  <ct-core:Patient rdf:ID="patient20808785mdm2009-01-26_28">
    <ct-core:hasConsultationNumber rdf:datatype="&xsd;int">28</ct-core:hasConsultationNumber>
    <rdf:type rdf:resource="http://www.u936.univ-rennes1.fr/dameron/ontology/clinicalTrial/GETUG14preScreening.owl#Not_C_CancerLocatedInProstate"/>
    <rdf:type rdf:resource="http://www.u936.univ-rennes1.fr/dameron/ontology/clinicalTrial/GETUG14preScreening.owl#C_PSAinferior30ngPerMl"/>
    <!-- Unknown value for c_tnm -->
    <rdf:type rdf:resource="http://www.u936.univ-rennes1.fr/dameron/ontology/clinicalTrial/GETUG14preScreening.owl#C_AgeInferior77yo"/>
    <!-- Unknown value for atcd_viral_infection -->
    <!-- Unknown value for zubrod -->
    <!-- Unknown value for atcd_rptu -->
    <!-- Unknown value for atcd_hip_replac -->
    <rdf:type rdf:resource="http://www.u936.univ-rennes1.fr/dameron/ontology/clinicalTrial/GETUG14preScreening.owl#Not_C_AntecedentInvasiveCancerExceptOlderThan5years"/>
    <rdf:type rdf:resource="http://www.u936.univ-rennes1.fr/dameron/ontology/clinicalTrial/GETUG14preScreening.owl#Not_C_AntecedentRadiotherapyPelvis"/>
    <!-- Unknown value for atcd_prostatectomy -->
    <rdf:type rdf:resource="http://www.u936.univ-rennes1.fr/dameron/ontology/clinicalTrial/GETUG14preScreening.owl#Not_C_AntecedentHormoneTherapy"/>
    <!-- Unknown value for atcd_anticoag_tt -->
    <!-- Unknown value for atcd_hepatic_failure -->
  </ct-core:Patient>


  <ct-core:Patient rdf:ID="patient20808785mdm2009-01-26_28">
    <rdf:type rdf:resource="&ct;DB_NotEligible"/>
  </ct-core:Patient>

  <ct-core:Patient rdf:ID="patient20808797mdm2009-01-26_29">
    <ct-core:hasConsultationNumber rdf:datatype="&xsd;int">29</ct-core:hasConsultationNumber>
    <rdf:type rdf:resource="http://www.u936.univ-rennes1.fr/dameron/ontology/clinicalTrial/GETUG14preScreening.owl#C_CancerLocatedInProstate"/>
    <rdf:type rdf:resource="http://www.u936.univ-rennes1.fr/dameron/ontology/clinicalTrial/GETUG14preScreening.owl#C_PSAinferior30ngPerMl"/>
    <!-- Unknown value for c_tnm -->
    <rdf:type rdf:resource="http://www.u936.univ-rennes1.fr/dameron/ontology/clinicalTrial/GETUG14preScreening.owl#C_AgeInferior77yo"/>
    <!-- Unknown value for atcd_viral_infection -->
    <!-- Unknown value for zubrod -->
    <!-- Unknown value for atcd_rptu -->
    <!-- Unknown value for atcd_hip_replac -->
    <rdf:type rdf:resource="http://www.u936.univ-rennes1.fr/dameron/ontology/clinicalTrial/GETUG14preScreening.owl#Not_C_AntecedentInvasiveCancerExceptOlderThan5years"/>
    <rdf:type rdf:resource="http://www.u936.univ-rennes1.fr/dameron/ontology/clinicalTrial/GETUG14preScreening.owl#Not_C_AntecedentRadiotherapyPelvis"/>
    <!-- Unknown value for atcd_prostatectomy -->
    <rdf:type rdf:resource="http://www.u936.univ-rennes1.fr/dameron/ontology/clinicalTrial/GETUG14preScreening.owl#C_AntecedentHormoneTherapy"/>
    <!-- Unknown value for atcd_anticoag_tt -->
    <!-- Unknown value for atcd_hepatic_failure -->
    <!-- Unknown value for biopsy_organ -->
  </ct-core:Patient>


  <ct-core:Patient rdf:ID="patient20808797mdm2009-01-26_29">
    <rdf:type rdf:resource="&ct;DB_NotEligible"/>
  </ct-core:Patient>

  <ct-core:Patient rdf:ID="patient20809449mdm2009-01-26_30">
    <ct-core:hasConsultationNumber rdf:datatype="&xsd;int">30</ct-core:hasConsultationNumber>
    <rdf:type rdf:resource="http://www.u936.univ-rennes1.fr/dameron/ontology/clinicalTrial/GETUG14preScreening.owl#C_CancerLocatedInProstate"/>
    <rdf:type rdf:resource="http://www.u936.univ-rennes1.fr/dameron/ontology/clinicalTrial/GETUG14preScreening.owl#C_PSAinferior30ngPerMl"/>
    <!-- Unknown value for c_tnm -->
    <rdf:type rdf:resource="http://www.u936.univ-rennes1.fr/dameron/ontology/clinicalTrial/GETUG14preScreening.owl#Not_C_AgeInferior77yo"/>
    <rdf:type rdf:resource="http://www.u936.univ-rennes1.fr/dameron/ontology/clinicalTrial/GETUG14preScreening.owl#Not_C_LifeExpectationSuperiorEqual10years"/>
    <!-- Unknown value for zubrod -->
    <rdf:type rdf:resource="http://www.u936.univ-rennes1.fr/dameron/ontology/clinicalTrial/GETUG14preScreening.owl#C_MoreThan3monthsAfterTransuretralProstateResection"/>
    <!-- Unknown value for atcd_hip_replac -->
    <rdf:type rdf:resource="http://www.u936.univ-rennes1.fr/dameron/ontology/clinicalTrial/GETUG14preScreening.owl#Not_C_AntecedentInvasiveCancerExceptOlderThan5years"/>
    <rdf:type rdf:resource="http://www.u936.univ-rennes1.fr/dameron/ontology/clinicalTrial/GETUG14preScreening.owl#Not_C_AntecedentRadiotherapyPelvis"/>
    <!-- Unknown value for atcd_prostatectomy -->
    <rdf:type rdf:resource="http://www.u936.univ-rennes1.fr/dameron/ontology/clinicalTrial/GETUG14preScreening.owl#Not_C_AntecedentHormoneTherapy"/>
    <!-- Unknown value for atcd_anticoag_tt -->
    <!-- Unknown value for atcd_hepatic_failure -->
  </ct-core:Patient>


  <ct-core:Patient rdf:ID="patient20809449mdm2009-01-26_30">
    <rdf:type rdf:resource="&ct;DB_NotEligible"/>
  </ct-core:Patient>

  <ct-core:Patient rdf:ID="patient20809883mdm2009-01-26_31">
    <ct-core:hasConsultationNumber rdf:datatype="&xsd;int">31</ct-core:hasConsultationNumber>
    <rdf:type rdf:resource="http://www.u936.univ-rennes1.fr/dameron/ontology/clinicalTrial/GETUG14preScreening.owl#C_CancerLocatedInProstate"/>
    <rdf:type rdf:resource="http://www.u936.univ-rennes1.fr/dameron/ontology/clinicalTrial/GETUG14preScreening.owl#C_PSAinferior30ngPerMl"/>
    <!-- Unknown value for c_tnm -->
    <rdf:type rdf:resource="http://www.u936.univ-rennes1.fr/dameron/ontology/clinicalTrial/GETUG14preScreening.owl#C_AgeInferior77yo"/>
    <!-- Unknown value for atcd_viral_infection -->
    <!-- Unknown value for zubrod -->
    <!-- Unknown value for atcd_rptu -->
    <!-- Unknown value for atcd_hip_replac -->
    <rdf:type rdf:resource="http://www.u936.univ-rennes1.fr/dameron/ontology/clinicalTrial/GETUG14preScreening.owl#Not_C_AntecedentInvasiveCancerExceptOlderThan5years"/>
    <rdf:type rdf:resource="http://www.u936.univ-rennes1.fr/dameron/ontology/clinicalTrial/GETUG14preScreening.owl#Not_C_AntecedentRadiotherapyPelvis"/>
    <!-- Unknown value for atcd_prostatectomy -->
    <rdf:type rdf:resource="http://www.u936.univ-rennes1.fr/dameron/ontology/clinicalTrial/GETUG14preScreening.owl#Not_C_AntecedentHormoneTherapy"/>
    <!-- Unknown value for atcd_anticoag_tt -->
    <!-- Unknown value for atcd_hepatic_failure -->
  </ct-core:Patient>


  <ct-core:Patient rdf:ID="patient20809883mdm2009-01-26_31">
    <rdf:type rdf:resource="&ct;DB_PotentiallyEligible"/>
  </ct-core:Patient>

  <ct-core:Patient rdf:ID="patient20901027mdm2009-01-26_32">
    <ct-core:hasConsultationNumber rdf:datatype="&xsd;int">32</ct-core:hasConsultationNumber>
    <rdf:type rdf:resource="http://www.u936.univ-rennes1.fr/dameron/ontology/clinicalTrial/GETUG14preScreening.owl#C_CancerLocatedInProstate"/>
    <rdf:type rdf:resource="http://www.u936.univ-rennes1.fr/dameron/ontology/clinicalTrial/GETUG14preScreening.owl#C_PSAinferior30ngPerMl"/>
    <!-- Unknown value for c_tnm -->
    <rdf:type rdf:resource="http://www.u936.univ-rennes1.fr/dameron/ontology/clinicalTrial/GETUG14preScreening.owl#C_AgeInferior77yo"/>
    <!-- Unknown value for atcd_viral_infection -->
    <!-- Unknown value for zubrod -->
    <!-- Unknown value for atcd_rptu -->
    <!-- Unknown value for atcd_hip_replac -->
    <rdf:type rdf:resource="http://www.u936.univ-rennes1.fr/dameron/ontology/clinicalTrial/GETUG14preScreening.owl#Not_C_AntecedentInvasiveCancerExceptOlderThan5years"/>
    <!-- Unknown value for tt_ante_radiation_th -->
    <!-- Unknown value for atcd_prostatectomy -->
    <rdf:type rdf:resource="http://www.u936.univ-rennes1.fr/dameron/ontology/clinicalTrial/GETUG14preScreening.owl#Not_C_AntecedentHormoneTherapy"/>
    <!-- Unknown value for atcd_anticoag_tt -->
    <!-- Unknown value for atcd_hepatic_failure -->
  </ct-core:Patient>


  <ct-core:Patient rdf:ID="patient20901027mdm2009-01-26_32">
    <rdf:type rdf:resource="&ct;DB_PotentiallyEligible"/>
  </ct-core:Patient>

  <ct-core:Patient rdf:ID="patient20901031mdm2009-01-26_33">
    <ct-core:hasConsultationNumber rdf:datatype="&xsd;int">33</ct-core:hasConsultationNumber>
    <rdf:type rdf:resource="http://www.u936.univ-rennes1.fr/dameron/ontology/clinicalTrial/GETUG14preScreening.owl#C_CancerLocatedInProstate"/>
    <rdf:type rdf:resource="http://www.u936.univ-rennes1.fr/dameron/ontology/clinicalTrial/GETUG14preScreening.owl#C_PSAinferior30ngPerMl"/>
    <!-- Unknown value for c_tnm -->
    <rdf:type rdf:resource="http://www.u936.univ-rennes1.fr/dameron/ontology/clinicalTrial/GETUG14preScreening.owl#C_AgeInferior77yo"/>
    <!-- Unknown value for atcd_viral_infection -->
    <!-- Unknown value for zubrod -->
    <!-- Unknown value for atcd_rptu -->
    <!-- Unknown value for atcd_hip_replac -->
    <rdf:type rdf:resource="http://www.u936.univ-rennes1.fr/dameron/ontology/clinicalTrial/GETUG14preScreening.owl#Not_C_AntecedentInvasiveCancerExceptOlderThan5years"/>
    <rdf:type rdf:resource="http://www.u936.univ-rennes1.fr/dameron/ontology/clinicalTrial/GETUG14preScreening.owl#Not_C_AntecedentRadiotherapyPelvis"/>
    <!-- Unknown value for atcd_prostatectomy -->
    <rdf:type rdf:resource="http://www.u936.univ-rennes1.fr/dameron/ontology/clinicalTrial/GETUG14preScreening.owl#Not_C_AntecedentHormoneTherapy"/>
    <!-- Unknown value for atcd_anticoag_tt -->
    <!-- Unknown value for atcd_hepatic_failure -->
  </ct-core:Patient>


  <ct-core:Patient rdf:ID="patient20901031mdm2009-01-26_33">
    <rdf:type rdf:resource="&ct;DB_PotentiallyEligible"/>
  </ct-core:Patient>

  <ct-core:Patient rdf:ID="patient20901034mdm2009-01-26_34">
    <ct-core:hasConsultationNumber rdf:datatype="&xsd;int">34</ct-core:hasConsultationNumber>
    <rdf:type rdf:resource="http://www.u936.univ-rennes1.fr/dameron/ontology/clinicalTrial/GETUG14preScreening.owl#C_CancerLocatedInProstate"/>
    <rdf:type rdf:resource="http://www.u936.univ-rennes1.fr/dameron/ontology/clinicalTrial/GETUG14preScreening.owl#C_PSAinferior30ngPerMl"/>
    <!-- Unknown value for c_tnm -->
    <rdf:type rdf:resource="http://www.u936.univ-rennes1.fr/dameron/ontology/clinicalTrial/GETUG14preScreening.owl#C_AgeInferior77yo"/>
    <rdf:type rdf:resource="http://www.u936.univ-rennes1.fr/dameron/ontology/clinicalTrial/GETUG14preScreening.owl#C_LifeExpectationSuperiorEqual10years"/>
    <rdf:type rdf:resource="http://www.u936.univ-rennes1.fr/dameron/ontology/clinicalTrial/GETUG14preScreening.owl#Not_C_OMSinferiorEqual1"/>
    <!-- Unknown value for atcd_rptu -->
    <rdf:type rdf:resource="http://www.u936.univ-rennes1.fr/dameron/ontology/clinicalTrial/GETUG14preScreening.owl#C_AbsenceOfHipReplacement"/>
    <rdf:type rdf:resource="http://www.u936.univ-rennes1.fr/dameron/ontology/clinicalTrial/GETUG14preScreening.owl#Not_C_AntecedentInvasiveCancerExceptOlderThan5years"/>
    <rdf:type rdf:resource="http://www.u936.univ-rennes1.fr/dameron/ontology/clinicalTrial/GETUG14preScreening.owl#Not_C_AntecedentRadiotherapyPelvis"/>
    <!-- Unknown value for atcd_prostatectomy -->
    <rdf:type rdf:resource="http://www.u936.univ-rennes1.fr/dameron/ontology/clinicalTrial/GETUG14preScreening.owl#Not_C_AntecedentHormoneTherapy"/>
    <rdf:type rdf:resource="http://www.u936.univ-rennes1.fr/dameron/ontology/clinicalTrial/GETUG14preScreening.owl#Not_C_AntiCoagulantTreatment"/>
    <rdf:type rdf:resource="http://www.u936.univ-rennes1.fr/dameron/ontology/clinicalTrial/GETUG14preScreening.owl#Not_C_AntecedentHepaticFailure"/>
  </ct-core:Patient>


  <ct-core:Patient rdf:ID="patient20901034mdm2009-01-26_34">
    <rdf:type rdf:resource="&ct;DB_NotEligible"/>
  </ct-core:Patient>

  <ct-core:Patient rdf:ID="patient20901036mdm2009-01-26_35">
    <ct-core:hasConsultationNumber rdf:datatype="&xsd;int">35</ct-core:hasConsultationNumber>
    <rdf:type rdf:resource="http://www.u936.univ-rennes1.fr/dameron/ontology/clinicalTrial/GETUG14preScreening.owl#C_CancerLocatedInProstate"/>
    <rdf:type rdf:resource="http://www.u936.univ-rennes1.fr/dameron/ontology/clinicalTrial/GETUG14preScreening.owl#C_PSAinferior30ngPerMl"/>
    <!-- Unknown value for c_tnm -->
    <rdf:type rdf:resource="http://www.u936.univ-rennes1.fr/dameron/ontology/clinicalTrial/GETUG14preScreening.owl#C_AgeInferior77yo"/>
    <!-- Unknown value for atcd_viral_infection -->
    <!-- Unknown value for zubrod -->
    <!-- Unknown value for atcd_rptu -->
    <!-- Unknown value for atcd_hip_replac -->
    <rdf:type rdf:resource="http://www.u936.univ-rennes1.fr/dameron/ontology/clinicalTrial/GETUG14preScreening.owl#Not_C_AntecedentInvasiveCancerExceptOlderThan5years"/>
    <rdf:type rdf:resource="http://www.u936.univ-rennes1.fr/dameron/ontology/clinicalTrial/GETUG14preScreening.owl#Not_C_AntecedentRadiotherapyPelvis"/>
    <!-- Unknown value for atcd_prostatectomy -->
    <rdf:type rdf:resource="http://www.u936.univ-rennes1.fr/dameron/ontology/clinicalTrial/GETUG14preScreening.owl#Not_C_AntecedentHormoneTherapy"/>
    <!-- Unknown value for atcd_anticoag_tt -->
    <!-- Unknown value for atcd_hepatic_failure -->
  </ct-core:Patient>


  <ct-core:Patient rdf:ID="patient20901036mdm2009-01-26_35">
    <rdf:type rdf:resource="&ct;DB_PotentiallyEligible"/>
  </ct-core:Patient>

  <ct-core:Patient rdf:ID="patient20901037mdm2009-01-26_36">
    <ct-core:hasConsultationNumber rdf:datatype="&xsd;int">36</ct-core:hasConsultationNumber>
    <rdf:type rdf:resource="http://www.u936.univ-rennes1.fr/dameron/ontology/clinicalTrial/GETUG14preScreening.owl#C_CancerLocatedInProstate"/>
    <rdf:type rdf:resource="http://www.u936.univ-rennes1.fr/dameron/ontology/clinicalTrial/GETUG14preScreening.owl#C_PSAinferior30ngPerMl"/>
    <!-- Unknown value for c_tnm -->
    <rdf:type rdf:resource="http://www.u936.univ-rennes1.fr/dameron/ontology/clinicalTrial/GETUG14preScreening.owl#C_AgeInferior77yo"/>
    <!-- Unknown value for atcd_viral_infection -->
    <!-- Unknown value for zubrod -->
    <!-- Unknown value for atcd_rptu -->
    <!-- Unknown value for atcd_hip_replac -->
    <rdf:type rdf:resource="http://www.u936.univ-rennes1.fr/dameron/ontology/clinicalTrial/GETUG14preScreening.owl#Not_C_AntecedentInvasiveCancerExceptOlderThan5years"/>
    <rdf:type rdf:resource="http://www.u936.univ-rennes1.fr/dameron/ontology/clinicalTrial/GETUG14preScreening.owl#Not_C_AntecedentRadiotherapyPelvis"/>
    <!-- Unknown value for atcd_prostatectomy -->
    <rdf:type rdf:resource="http://www.u936.univ-rennes1.fr/dameron/ontology/clinicalTrial/GETUG14preScreening.owl#Not_C_AntecedentHormoneTherapy"/>
    <!-- Unknown value for atcd_anticoag_tt -->
    <!-- Unknown value for atcd_hepatic_failure -->
  </ct-core:Patient>


  <ct-core:Patient rdf:ID="patient20901037mdm2009-01-26_36">
    <rdf:type rdf:resource="&ct;DB_PotentiallyEligible"/>
  </ct-core:Patient>

  <ct-core:Patient rdf:ID="patient20901038mdm2009-01-26_37">
    <ct-core:hasConsultationNumber rdf:datatype="&xsd;int">37</ct-core:hasConsultationNumber>
    <rdf:type rdf:resource="http://www.u936.univ-rennes1.fr/dameron/ontology/clinicalTrial/GETUG14preScreening.owl#C_CancerLocatedInProstate"/>
    <rdf:type rdf:resource="http://www.u936.univ-rennes1.fr/dameron/ontology/clinicalTrial/GETUG14preScreening.owl#C_PSAinferior30ngPerMl"/>
    <rdf:type rdf:resource="http://www.u936.univ-rennes1.fr/dameron/ontology/clinicalTrial/GETUG14preScreening.owl#C_AgeInferior77yo"/>
    <!-- Unknown value for atcd_viral_infection -->
    <!-- Unknown value for zubrod -->
    <!-- Unknown value for atcd_rptu -->
    <!-- Unknown value for atcd_hip_replac -->
    <rdf:type rdf:resource="http://www.u936.univ-rennes1.fr/dameron/ontology/clinicalTrial/GETUG14preScreening.owl#Not_C_AntecedentInvasiveCancerExceptOlderThan5years"/>
    <rdf:type rdf:resource="http://www.u936.univ-rennes1.fr/dameron/ontology/clinicalTrial/GETUG14preScreening.owl#Not_C_AntecedentRadiotherapyPelvis"/>
    <!-- Unknown value for atcd_prostatectomy -->
    <rdf:type rdf:resource="http://www.u936.univ-rennes1.fr/dameron/ontology/clinicalTrial/GETUG14preScreening.owl#Not_C_AntecedentHormoneTherapy"/>
    <!-- Unknown value for atcd_anticoag_tt -->
    <!-- Unknown value for atcd_hepatic_failure -->
  </ct-core:Patient>


  <ct-core:Patient rdf:ID="patient20901038mdm2009-01-26_37">
    <rdf:type rdf:resource="&ct;DB_PotentiallyEligible"/>
  </ct-core:Patient>

  <ct-core:Patient rdf:ID="patient20901039mdm2009-01-26_38">
    <ct-core:hasConsultationNumber rdf:datatype="&xsd;int">38</ct-core:hasConsultationNumber>
    <rdf:type rdf:resource="http://www.u936.univ-rennes1.fr/dameron/ontology/clinicalTrial/GETUG14preScreening.owl#C_CancerLocatedInProstate"/>
    <rdf:type rdf:resource="http://www.u936.univ-rennes1.fr/dameron/ontology/clinicalTrial/GETUG14preScreening.owl#Not_C_PSAinferior30ngPerMl"/>
    <!-- Unknown value for c_tnm -->
    <rdf:type rdf:resource="http://www.u936.univ-rennes1.fr/dameron/ontology/clinicalTrial/GETUG14preScreening.owl#C_AgeInferior77yo"/>
    <!-- Unknown value for atcd_viral_infection -->
    <!-- Unknown value for zubrod -->
    <!-- Unknown value for atcd_rptu -->
    <!-- Unknown value for atcd_hip_replac -->
    <rdf:type rdf:resource="http://www.u936.univ-rennes1.fr/dameron/ontology/clinicalTrial/GETUG14preScreening.owl#Not_C_AntecedentInvasiveCancerExceptOlderThan5years"/>
    <rdf:type rdf:resource="http://www.u936.univ-rennes1.fr/dameron/ontology/clinicalTrial/GETUG14preScreening.owl#Not_C_AntecedentRadiotherapyPelvis"/>
    <!-- Unknown value for atcd_prostatectomy -->
    <rdf:type rdf:resource="http://www.u936.univ-rennes1.fr/dameron/ontology/clinicalTrial/GETUG14preScreening.owl#Not_C_AntecedentHormoneTherapy"/>
    <!-- Unknown value for atcd_anticoag_tt -->
    <!-- Unknown value for atcd_hepatic_failure -->
  </ct-core:Patient>


  <ct-core:Patient rdf:ID="patient20901039mdm2009-01-26_38">
    <rdf:type rdf:resource="&ct;DB_NotEligible"/>
  </ct-core:Patient>

  <ct-core:Patient rdf:ID="patient20901042mdm2009-01-26_39">
    <ct-core:hasConsultationNumber rdf:datatype="&xsd;int">39</ct-core:hasConsultationNumber>
    <rdf:type rdf:resource="http://www.u936.univ-rennes1.fr/dameron/ontology/clinicalTrial/GETUG14preScreening.owl#C_CancerLocatedInProstate"/>
    <rdf:type rdf:resource="http://www.u936.univ-rennes1.fr/dameron/ontology/clinicalTrial/GETUG14preScreening.owl#C_PSAinferior30ngPerMl"/>
    <!-- Unknown value for c_tnm -->
    <rdf:type rdf:resource="http://www.u936.univ-rennes1.fr/dameron/ontology/clinicalTrial/GETUG14preScreening.owl#C_AgeInferior77yo"/>
    <!-- Unknown value for atcd_viral_infection -->
    <!-- Unknown value for zubrod -->
    <!-- Unknown value for atcd_rptu -->
    <!-- Unknown value for atcd_hip_replac -->
    <rdf:type rdf:resource="http://www.u936.univ-rennes1.fr/dameron/ontology/clinicalTrial/GETUG14preScreening.owl#Not_C_AntecedentInvasiveCancerExceptOlderThan5years"/>
    <rdf:type rdf:resource="http://www.u936.univ-rennes1.fr/dameron/ontology/clinicalTrial/GETUG14preScreening.owl#Not_C_AntecedentRadiotherapyPelvis"/>
    <!-- Unknown value for atcd_prostatectomy -->
    <rdf:type rdf:resource="http://www.u936.univ-rennes1.fr/dameron/ontology/clinicalTrial/GETUG14preScreening.owl#Not_C_AntecedentHormoneTherapy"/>
    <!-- Unknown value for atcd_anticoag_tt -->
    <!-- Unknown value for atcd_hepatic_failure -->
  </ct-core:Patient>


  <ct-core:Patient rdf:ID="patient20901042mdm2009-01-26_39">
    <rdf:type rdf:resource="&ct;DB_PotentiallyEligible"/>
  </ct-core:Patient>

  <ct-core:Patient rdf:ID="patient20901044mdm2009-01-26_40">
    <ct-core:hasConsultationNumber rdf:datatype="&xsd;int">40</ct-core:hasConsultationNumber>
    <rdf:type rdf:resource="http://www.u936.univ-rennes1.fr/dameron/ontology/clinicalTrial/GETUG14preScreening.owl#C_CancerLocatedInProstate"/>
    <rdf:type rdf:resource="http://www.u936.univ-rennes1.fr/dameron/ontology/clinicalTrial/GETUG14preScreening.owl#C_PSAinferior30ngPerMl"/>
    <!-- Unknown value for c_tnm -->
    <rdf:type rdf:resource="http://www.u936.univ-rennes1.fr/dameron/ontology/clinicalTrial/GETUG14preScreening.owl#C_AgeInferior77yo"/>
    <!-- Unknown value for atcd_viral_infection -->
    <!-- Unknown value for zubrod -->
    <rdf:type rdf:resource="http://www.u936.univ-rennes1.fr/dameron/ontology/clinicalTrial/GETUG14preScreening.owl#C_MoreThan3monthsAfterTransuretralProstateResection"/>
    <!-- Unknown value for atcd_hip_replac -->
    <rdf:type rdf:resource="http://www.u936.univ-rennes1.fr/dameron/ontology/clinicalTrial/GETUG14preScreening.owl#Not_C_AntecedentInvasiveCancerExceptOlderThan5years"/>
    <rdf:type rdf:resource="http://www.u936.univ-rennes1.fr/dameron/ontology/clinicalTrial/GETUG14preScreening.owl#Not_C_AntecedentRadiotherapyPelvis"/>
    <!-- Unknown value for atcd_prostatectomy -->
    <rdf:type rdf:resource="http://www.u936.univ-rennes1.fr/dameron/ontology/clinicalTrial/GETUG14preScreening.owl#Not_C_AntecedentHormoneTherapy"/>
    <!-- Unknown value for atcd_anticoag_tt -->
    <!-- Unknown value for atcd_hepatic_failure -->
  </ct-core:Patient>


  <ct-core:Patient rdf:ID="patient20901044mdm2009-01-26_40">
    <rdf:type rdf:resource="&ct;DB_PotentiallyEligible"/>
  </ct-core:Patient>

  <ct-core:Patient rdf:ID="patient20901045mdm2009-01-26_41">
    <ct-core:hasConsultationNumber rdf:datatype="&xsd;int">41</ct-core:hasConsultationNumber>
    <rdf:type rdf:resource="http://www.u936.univ-rennes1.fr/dameron/ontology/clinicalTrial/GETUG14preScreening.owl#C_CancerLocatedInProstate"/>
    <!-- Unknown value for psa_value1 -->
    <!-- Unknown value for c_tnm -->
    <rdf:type rdf:resource="http://www.u936.univ-rennes1.fr/dameron/ontology/clinicalTrial/GETUG14preScreening.owl#C_AgeInferior77yo"/>
    <!-- Unknown value for atcd_viral_infection -->
    <rdf:type rdf:resource="http://www.u936.univ-rennes1.fr/dameron/ontology/clinicalTrial/GETUG14preScreening.owl#Not_C_OMSinferiorEqual1"/>
    <rdf:type rdf:resource="http://www.u936.univ-rennes1.fr/dameron/ontology/clinicalTrial/GETUG14preScreening.owl#C_MoreThan3monthsAfterTransuretralProstateResection"/>
    <!-- Unknown value for atcd_hip_replac -->
    <rdf:type rdf:resource="http://www.u936.univ-rennes1.fr/dameron/ontology/clinicalTrial/GETUG14preScreening.owl#Not_C_AntecedentInvasiveCancerExceptOlderThan5years"/>
    <rdf:type rdf:resource="http://www.u936.univ-rennes1.fr/dameron/ontology/clinicalTrial/GETUG14preScreening.owl#Not_C_AntecedentRadiotherapyPelvis"/>
    <!-- Unknown value for atcd_prostatectomy -->
    <rdf:type rdf:resource="http://www.u936.univ-rennes1.fr/dameron/ontology/clinicalTrial/GETUG14preScreening.owl#Not_C_AntecedentHormoneTherapy"/>
    <!-- Unknown value for atcd_anticoag_tt -->
    <!-- Unknown value for atcd_hepatic_failure -->
  </ct-core:Patient>


  <ct-core:Patient rdf:ID="patient20901045mdm2009-01-26_41">
    <rdf:type rdf:resource="&ct;DB_NotEligible"/>
  </ct-core:Patient>

  <ct-core:Patient rdf:ID="patient20901046mdm2009-01-26_42">
    <ct-core:hasConsultationNumber rdf:datatype="&xsd;int">42</ct-core:hasConsultationNumber>
    <rdf:type rdf:resource="http://www.u936.univ-rennes1.fr/dameron/ontology/clinicalTrial/GETUG14preScreening.owl#C_CancerLocatedInProstate"/>
    <rdf:type rdf:resource="http://www.u936.univ-rennes1.fr/dameron/ontology/clinicalTrial/GETUG14preScreening.owl#C_PSAinferior30ngPerMl"/>
    <!-- Unknown value for c_tnm -->
    <rdf:type rdf:resource="http://www.u936.univ-rennes1.fr/dameron/ontology/clinicalTrial/GETUG14preScreening.owl#C_AgeInferior77yo"/>
    <!-- Unknown value for atcd_viral_infection -->
    <!-- Unknown value for zubrod -->
    <!-- Unknown value for atcd_rptu -->
    <!-- Unknown value for atcd_hip_replac -->
    <rdf:type rdf:resource="http://www.u936.univ-rennes1.fr/dameron/ontology/clinicalTrial/GETUG14preScreening.owl#Not_C_AntecedentInvasiveCancerExceptOlderThan5years"/>
    <rdf:type rdf:resource="http://www.u936.univ-rennes1.fr/dameron/ontology/clinicalTrial/GETUG14preScreening.owl#Not_C_AntecedentRadiotherapyPelvis"/>
    <!-- Unknown value for atcd_prostatectomy -->
    <rdf:type rdf:resource="http://www.u936.univ-rennes1.fr/dameron/ontology/clinicalTrial/GETUG14preScreening.owl#Not_C_AntecedentHormoneTherapy"/>
    <!-- Unknown value for atcd_anticoag_tt -->
    <!-- Unknown value for atcd_hepatic_failure -->
  </ct-core:Patient>


  <ct-core:Patient rdf:ID="patient20901046mdm2009-01-26_42">
    <rdf:type rdf:resource="&ct;DB_PotentiallyEligible"/>
  </ct-core:Patient>

  <ct-core:Patient rdf:ID="patient20404685mdm2009-02-02_43">
    <ct-core:hasConsultationNumber rdf:datatype="&xsd;int">43</ct-core:hasConsultationNumber>
    <rdf:type rdf:resource="http://www.u936.univ-rennes1.fr/dameron/ontology/clinicalTrial/GETUG14preScreening.owl#C_CancerLocatedInProstate"/>
    <rdf:type rdf:resource="http://www.u936.univ-rennes1.fr/dameron/ontology/clinicalTrial/GETUG14preScreening.owl#C_PSAinferior30ngPerMl"/>
    <!-- Unknown value for c_tnm -->
    <rdf:type rdf:resource="http://www.u936.univ-rennes1.fr/dameron/ontology/clinicalTrial/GETUG14preScreening.owl#C_AgeInferior77yo"/>
    <!-- Unknown value for atcd_viral_infection -->
    <!-- Unknown value for zubrod -->
    <!-- Unknown value for atcd_rptu -->
    <!-- Unknown value for atcd_hip_replac -->
    <rdf:type rdf:resource="http://www.u936.univ-rennes1.fr/dameron/ontology/clinicalTrial/GETUG14preScreening.owl#Not_C_AntecedentInvasiveCancerExceptOlderThan5years"/>
    <rdf:type rdf:resource="http://www.u936.univ-rennes1.fr/dameron/ontology/clinicalTrial/GETUG14preScreening.owl#Not_C_AntecedentRadiotherapyPelvis"/>
    <!-- Unknown value for atcd_prostatectomy -->
    <rdf:type rdf:resource="http://www.u936.univ-rennes1.fr/dameron/ontology/clinicalTrial/GETUG14preScreening.owl#Not_C_AntecedentHormoneTherapy"/>
    <!-- Unknown value for atcd_anticoag_tt -->
    <!-- Unknown value for atcd_hepatic_failure -->
  </ct-core:Patient>


  <ct-core:Patient rdf:ID="patient20404685mdm2009-02-02_43">
    <rdf:type rdf:resource="&ct;DB_PotentiallyEligible"/>
  </ct-core:Patient>

  <ct-core:Patient rdf:ID="patient20501673mdm2009-02-02_44">
    <ct-core:hasConsultationNumber rdf:datatype="&xsd;int">44</ct-core:hasConsultationNumber>
    <rdf:type rdf:resource="http://www.u936.univ-rennes1.fr/dameron/ontology/clinicalTrial/GETUG14preScreening.owl#C_CancerLocatedInProstate"/>
    <rdf:type rdf:resource="http://www.u936.univ-rennes1.fr/dameron/ontology/clinicalTrial/GETUG14preScreening.owl#C_PSAinferior30ngPerMl"/>
    <!-- Unknown value for c_tnm -->
    <rdf:type rdf:resource="http://www.u936.univ-rennes1.fr/dameron/ontology/clinicalTrial/GETUG14preScreening.owl#C_AgeInferior77yo"/>
    <!-- Unknown value for atcd_viral_infection -->
    <!-- Unknown value for zubrod -->
    <!-- Unknown value for atcd_rptu -->
    <!-- Unknown value for atcd_hip_replac -->
    <rdf:type rdf:resource="http://www.u936.univ-rennes1.fr/dameron/ontology/clinicalTrial/GETUG14preScreening.owl#C_AntecedentInvasiveCancerExceptOlderThan5years"/>
    <rdf:type rdf:resource="http://www.u936.univ-rennes1.fr/dameron/ontology/clinicalTrial/GETUG14preScreening.owl#C_AntecedentRadiotherapyPelvis"/>
    <!-- Unknown value for atcd_prostatectomy -->
    <rdf:type rdf:resource="http://www.u936.univ-rennes1.fr/dameron/ontology/clinicalTrial/GETUG14preScreening.owl#C_AntecedentHormoneTherapy"/>
    <!-- Unknown value for atcd_anticoag_tt -->
    <!-- Unknown value for atcd_hepatic_failure -->
  </ct-core:Patient>


  <ct-core:Patient rdf:ID="patient20501673mdm2009-02-02_44">
    <rdf:type rdf:resource="&ct;DB_NotEligible"/>
  </ct-core:Patient>

  <ct-core:Patient rdf:ID="patient20502857mdm2009-02-02_45">
    <ct-core:hasConsultationNumber rdf:datatype="&xsd;int">45</ct-core:hasConsultationNumber>
    <rdf:type rdf:resource="http://www.u936.univ-rennes1.fr/dameron/ontology/clinicalTrial/GETUG14preScreening.owl#C_CancerLocatedInProstate"/>
    <rdf:type rdf:resource="http://www.u936.univ-rennes1.fr/dameron/ontology/clinicalTrial/GETUG14preScreening.owl#C_PSAinferior30ngPerMl"/>
    <rdf:type rdf:resource="http://www.u936.univ-rennes1.fr/dameron/ontology/clinicalTrial/GETUG14preScreening.owl#C_AgeInferior77yo"/>
    <!-- Unknown value for atcd_viral_infection -->
    <!-- Unknown value for zubrod -->
    <!-- Unknown value for atcd_rptu -->
    <!-- Unknown value for atcd_hip_replac -->
    <rdf:type rdf:resource="http://www.u936.univ-rennes1.fr/dameron/ontology/clinicalTrial/GETUG14preScreening.owl#Not_C_AntecedentInvasiveCancerExceptOlderThan5years"/>
    <rdf:type rdf:resource="http://www.u936.univ-rennes1.fr/dameron/ontology/clinicalTrial/GETUG14preScreening.owl#Not_C_AntecedentRadiotherapyPelvis"/>
    <!-- Unknown value for atcd_prostatectomy -->
    <rdf:type rdf:resource="http://www.u936.univ-rennes1.fr/dameron/ontology/clinicalTrial/GETUG14preScreening.owl#Not_C_AntecedentHormoneTherapy"/>
    <!-- Unknown value for atcd_anticoag_tt -->
    <!-- Unknown value for atcd_hepatic_failure -->
  </ct-core:Patient>


  <ct-core:Patient rdf:ID="patient20502857mdm2009-02-02_45">
    <rdf:type rdf:resource="&ct;DB_PotentiallyEligible"/>
  </ct-core:Patient>

  <ct-core:Patient rdf:ID="patient20601598mdm2009-02-02_46">
    <ct-core:hasConsultationNumber rdf:datatype="&xsd;int">46</ct-core:hasConsultationNumber>
    <rdf:type rdf:resource="http://www.u936.univ-rennes1.fr/dameron/ontology/clinicalTrial/GETUG14preScreening.owl#C_CancerLocatedInProstate"/>
    <rdf:type rdf:resource="http://www.u936.univ-rennes1.fr/dameron/ontology/clinicalTrial/GETUG14preScreening.owl#Not_C_PSAinferior30ngPerMl"/>
    <!-- Unknown value for c_tnm -->
    <rdf:type rdf:resource="http://www.u936.univ-rennes1.fr/dameron/ontology/clinicalTrial/GETUG14preScreening.owl#Not_C_AgeInferior77yo"/>
    <!-- Unknown value for atcd_viral_infection -->
    <rdf:type rdf:resource="http://www.u936.univ-rennes1.fr/dameron/ontology/clinicalTrial/GETUG14preScreening.owl#Not_C_OMSinferiorEqual1"/>
    <!-- Unknown value for atcd_rptu -->
    <!-- Unknown value for atcd_hip_replac -->
    <rdf:type rdf:resource="http://www.u936.univ-rennes1.fr/dameron/ontology/clinicalTrial/GETUG14preScreening.owl#Not_C_AntecedentInvasiveCancerExceptOlderThan5years"/>
    <rdf:type rdf:resource="http://www.u936.univ-rennes1.fr/dameron/ontology/clinicalTrial/GETUG14preScreening.owl#Not_C_AntecedentRadiotherapyPelvis"/>
    <!-- Unknown value for atcd_prostatectomy -->
    <rdf:type rdf:resource="http://www.u936.univ-rennes1.fr/dameron/ontology/clinicalTrial/GETUG14preScreening.owl#Not_C_AntecedentHormoneTherapy"/>
    <rdf:type rdf:resource="http://www.u936.univ-rennes1.fr/dameron/ontology/clinicalTrial/GETUG14preScreening.owl#C_AntiCoagulantTreatment"/>
    <!-- Unknown value for atcd_hepatic_failure -->
  </ct-core:Patient>


  <ct-core:Patient rdf:ID="patient20601598mdm2009-02-02_46">
    <rdf:type rdf:resource="&ct;DB_NotEligible"/>
  </ct-core:Patient>

  <ct-core:Patient rdf:ID="patient20700923mdm2009-02-02_47">
    <ct-core:hasConsultationNumber rdf:datatype="&xsd;int">47</ct-core:hasConsultationNumber>
    <rdf:type rdf:resource="http://www.u936.univ-rennes1.fr/dameron/ontology/clinicalTrial/GETUG14preScreening.owl#C_CancerLocatedInProstate"/>
    <rdf:type rdf:resource="http://www.u936.univ-rennes1.fr/dameron/ontology/clinicalTrial/GETUG14preScreening.owl#C_PSAinferior30ngPerMl"/>
    <rdf:type rdf:resource="http://www.u936.univ-rennes1.fr/dameron/ontology/clinicalTrial/GETUG14preScreening.owl#C_AgeInferior77yo"/>
    <!-- Unknown value for atcd_viral_infection -->
    <!-- Unknown value for zubrod -->
    <!-- Unknown value for atcd_rptu -->
    <!-- Unknown value for atcd_hip_replac -->
    <rdf:type rdf:resource="http://www.u936.univ-rennes1.fr/dameron/ontology/clinicalTrial/GETUG14preScreening.owl#Not_C_AntecedentInvasiveCancerExceptOlderThan5years"/>
    <rdf:type rdf:resource="http://www.u936.univ-rennes1.fr/dameron/ontology/clinicalTrial/GETUG14preScreening.owl#Not_C_AntecedentRadiotherapyPelvis"/>
    <!-- Unknown value for atcd_prostatectomy -->
    <rdf:type rdf:resource="http://www.u936.univ-rennes1.fr/dameron/ontology/clinicalTrial/GETUG14preScreening.owl#Not_C_AntecedentHormoneTherapy"/>
    <!-- Unknown value for atcd_anticoag_tt -->
    <!-- Unknown value for atcd_hepatic_failure -->
  </ct-core:Patient>


  <ct-core:Patient rdf:ID="patient20700923mdm2009-02-02_47">
    <rdf:type rdf:resource="&ct;DB_PotentiallyEligible"/>
  </ct-core:Patient>

  <ct-core:Patient rdf:ID="patient20707465mdm2009-02-02_48">
    <ct-core:hasConsultationNumber rdf:datatype="&xsd;int">48</ct-core:hasConsultationNumber>
    <rdf:type rdf:resource="http://www.u936.univ-rennes1.fr/dameron/ontology/clinicalTrial/GETUG14preScreening.owl#C_CancerLocatedInProstate"/>
    <rdf:type rdf:resource="http://www.u936.univ-rennes1.fr/dameron/ontology/clinicalTrial/GETUG14preScreening.owl#C_PSAinferior30ngPerMl"/>
    <!-- Unknown value for c_tnm -->
    <rdf:type rdf:resource="http://www.u936.univ-rennes1.fr/dameron/ontology/clinicalTrial/GETUG14preScreening.owl#C_AgeInferior77yo"/>
    <!-- Unknown value for atcd_viral_infection -->
    <!-- Unknown value for zubrod -->
    <rdf:type rdf:resource="http://www.u936.univ-rennes1.fr/dameron/ontology/clinicalTrial/GETUG14preScreening.owl#C_MoreThan3monthsAfterTransuretralProstateResection"/>
    <!-- Unknown value for atcd_hip_replac -->
    <rdf:type rdf:resource="http://www.u936.univ-rennes1.fr/dameron/ontology/clinicalTrial/GETUG14preScreening.owl#Not_C_AntecedentInvasiveCancerExceptOlderThan5years"/>
    <rdf:type rdf:resource="http://www.u936.univ-rennes1.fr/dameron/ontology/clinicalTrial/GETUG14preScreening.owl#Not_C_AntecedentRadiotherapyPelvis"/>
    <!-- Unknown value for atcd_prostatectomy -->
    <rdf:type rdf:resource="http://www.u936.univ-rennes1.fr/dameron/ontology/clinicalTrial/GETUG14preScreening.owl#Not_C_AntecedentHormoneTherapy"/>
    <!-- Unknown value for atcd_anticoag_tt -->
    <!-- Unknown value for atcd_hepatic_failure -->
  </ct-core:Patient>


  <ct-core:Patient rdf:ID="patient20707465mdm2009-02-02_48">
    <rdf:type rdf:resource="&ct;DB_PotentiallyEligible"/>
  </ct-core:Patient>

  <ct-core:Patient rdf:ID="patient20901695mdm2009-02-02_49">
    <ct-core:hasConsultationNumber rdf:datatype="&xsd;int">49</ct-core:hasConsultationNumber>
    <rdf:type rdf:resource="http://www.u936.univ-rennes1.fr/dameron/ontology/clinicalTrial/GETUG14preScreening.owl#C_CancerLocatedInProstate"/>
    <rdf:type rdf:resource="http://www.u936.univ-rennes1.fr/dameron/ontology/clinicalTrial/GETUG14preScreening.owl#C_PSAinferior30ngPerMl"/>
    <!-- Unknown value for c_tnm -->
    <rdf:type rdf:resource="http://www.u936.univ-rennes1.fr/dameron/ontology/clinicalTrial/GETUG14preScreening.owl#C_AgeInferior77yo"/>
    <!-- Unknown value for atcd_viral_infection -->
    <!-- Unknown value for zubrod -->
    <!-- Unknown value for atcd_rptu -->
    <!-- Unknown value for atcd_hip_replac -->
    <rdf:type rdf:resource="http://www.u936.univ-rennes1.fr/dameron/ontology/clinicalTrial/GETUG14preScreening.owl#Not_C_AntecedentInvasiveCancerExceptOlderThan5years"/>
    <rdf:type rdf:resource="http://www.u936.univ-rennes1.fr/dameron/ontology/clinicalTrial/GETUG14preScreening.owl#Not_C_AntecedentRadiotherapyPelvis"/>
    <!-- Unknown value for atcd_prostatectomy -->
    <rdf:type rdf:resource="http://www.u936.univ-rennes1.fr/dameron/ontology/clinicalTrial/GETUG14preScreening.owl#Not_C_AntecedentHormoneTherapy"/>
    <!-- Unknown value for atcd_anticoag_tt -->
    <!-- Unknown value for atcd_hepatic_failure -->
  </ct-core:Patient>


  <ct-core:Patient rdf:ID="patient20901695mdm2009-02-02_49">
    <rdf:type rdf:resource="&ct;DB_PotentiallyEligible"/>
  </ct-core:Patient>

  <ct-core:Patient rdf:ID="patient20901697mdm2009-02-02_50">
    <ct-core:hasConsultationNumber rdf:datatype="&xsd;int">50</ct-core:hasConsultationNumber>
    <rdf:type rdf:resource="http://www.u936.univ-rennes1.fr/dameron/ontology/clinicalTrial/GETUG14preScreening.owl#Not_C_CancerLocatedInProstate"/>
    <rdf:type rdf:resource="http://www.u936.univ-rennes1.fr/dameron/ontology/clinicalTrial/GETUG14preScreening.owl#C_PSAinferior30ngPerMl"/>
    <!-- Unknown value for c_tnm -->
    <rdf:type rdf:resource="http://www.u936.univ-rennes1.fr/dameron/ontology/clinicalTrial/GETUG14preScreening.owl#C_AgeInferior77yo"/>
    <!-- Unknown value for atcd_viral_infection -->
    <!-- Unknown value for zubrod -->
    <!-- Unknown value for atcd_rptu -->
    <!-- Unknown value for atcd_hip_replac -->
    <rdf:type rdf:resource="http://www.u936.univ-rennes1.fr/dameron/ontology/clinicalTrial/GETUG14preScreening.owl#Not_C_AntecedentInvasiveCancerExceptOlderThan5years"/>
    <rdf:type rdf:resource="http://www.u936.univ-rennes1.fr/dameron/ontology/clinicalTrial/GETUG14preScreening.owl#C_AntecedentRadiotherapyPelvis"/>
    <!-- Unknown value for atcd_prostatectomy -->
    <rdf:type rdf:resource="http://www.u936.univ-rennes1.fr/dameron/ontology/clinicalTrial/GETUG14preScreening.owl#Not_C_AntecedentHormoneTherapy"/>
    <!-- Unknown value for atcd_anticoag_tt -->
    <!-- Unknown value for atcd_hepatic_failure -->
  </ct-core:Patient>


  <ct-core:Patient rdf:ID="patient20901697mdm2009-02-02_50">
    <rdf:type rdf:resource="&ct;DB_NotEligible"/>
  </ct-core:Patient>

  <ct-core:Patient rdf:ID="patient20901699mdm2009-02-02_51">
    <ct-core:hasConsultationNumber rdf:datatype="&xsd;int">51</ct-core:hasConsultationNumber>
    <rdf:type rdf:resource="http://www.u936.univ-rennes1.fr/dameron/ontology/clinicalTrial/GETUG14preScreening.owl#C_CancerLocatedInProstate"/>
    <rdf:type rdf:resource="http://www.u936.univ-rennes1.fr/dameron/ontology/clinicalTrial/GETUG14preScreening.owl#C_PSAinferior30ngPerMl"/>
    <!-- Unknown value for c_tnm -->
    <rdf:type rdf:resource="http://www.u936.univ-rennes1.fr/dameron/ontology/clinicalTrial/GETUG14preScreening.owl#C_AgeInferior77yo"/>
    <rdf:type rdf:resource="http://www.u936.univ-rennes1.fr/dameron/ontology/clinicalTrial/GETUG14preScreening.owl#C_LifeExpectationSuperiorEqual10years"/>
    <!-- Unknown value for zubrod -->
    <!-- Unknown value for atcd_rptu -->
    <rdf:type rdf:resource="http://www.u936.univ-rennes1.fr/dameron/ontology/clinicalTrial/GETUG14preScreening.owl#C_AbsenceOfHipReplacement"/>
    <rdf:type rdf:resource="http://www.u936.univ-rennes1.fr/dameron/ontology/clinicalTrial/GETUG14preScreening.owl#Not_C_AntecedentInvasiveCancerExceptOlderThan5years"/>
    <rdf:type rdf:resource="http://www.u936.univ-rennes1.fr/dameron/ontology/clinicalTrial/GETUG14preScreening.owl#Not_C_AntecedentRadiotherapyPelvis"/>
    <!-- Unknown value for atcd_prostatectomy -->
    <rdf:type rdf:resource="http://www.u936.univ-rennes1.fr/dameron/ontology/clinicalTrial/GETUG14preScreening.owl#Not_C_AntecedentHormoneTherapy"/>
    <rdf:type rdf:resource="http://www.u936.univ-rennes1.fr/dameron/ontology/clinicalTrial/GETUG14preScreening.owl#Not_C_AntiCoagulantTreatment"/>
    <rdf:type rdf:resource="http://www.u936.univ-rennes1.fr/dameron/ontology/clinicalTrial/GETUG14preScreening.owl#Not_C_AntecedentHepaticFailure"/>
  </ct-core:Patient>


  <ct-core:Patient rdf:ID="patient20901699mdm2009-02-02_51">
    <rdf:type rdf:resource="&ct;DB_PotentiallyEligible"/>
  </ct-core:Patient>

  <ct-core:Patient rdf:ID="patient20901261mdm2009-02-02_52">
    <ct-core:hasConsultationNumber rdf:datatype="&xsd;int">52</ct-core:hasConsultationNumber>
    <rdf:type rdf:resource="http://www.u936.univ-rennes1.fr/dameron/ontology/clinicalTrial/GETUG14preScreening.owl#C_CancerLocatedInProstate"/>
    <rdf:type rdf:resource="http://www.u936.univ-rennes1.fr/dameron/ontology/clinicalTrial/GETUG14preScreening.owl#C_PSAinferior30ngPerMl"/>
    <rdf:type rdf:resource="http://www.u936.univ-rennes1.fr/dameron/ontology/clinicalTrial/GETUG14preScreening.owl#C_IntermediateCancerPrognosisGroup"/>
    <rdf:type rdf:resource="http://www.u936.univ-rennes1.fr/dameron/ontology/clinicalTrial/GETUG14preScreening.owl#C_AgeInferior77yo"/>
    <!-- Unknown value for atcd_viral_infection -->
    <!-- Unknown value for zubrod -->
    <!-- Unknown value for atcd_rptu -->
    <!-- Unknown value for atcd_hip_replac -->
    <rdf:type rdf:resource="http://www.u936.univ-rennes1.fr/dameron/ontology/clinicalTrial/GETUG14preScreening.owl#Not_C_AntecedentInvasiveCancerExceptOlderThan5years"/>
    <rdf:type rdf:resource="http://www.u936.univ-rennes1.fr/dameron/ontology/clinicalTrial/GETUG14preScreening.owl#Not_C_AntecedentRadiotherapyPelvis"/>
    <!-- Unknown value for atcd_prostatectomy -->
    <rdf:type rdf:resource="http://www.u936.univ-rennes1.fr/dameron/ontology/clinicalTrial/GETUG14preScreening.owl#Not_C_AntecedentHormoneTherapy"/>
    <!-- Unknown value for atcd_anticoag_tt -->
    <!-- Unknown value for atcd_hepatic_failure -->
  </ct-core:Patient>


  <ct-core:Patient rdf:ID="patient20901261mdm2009-02-02_52">
    <rdf:type rdf:resource="&ct;DB_PotentiallyEligible"/>
  </ct-core:Patient>

  <ct-core:Patient rdf:ID="patient20901262mdm2009-02-02_53">
    <ct-core:hasConsultationNumber rdf:datatype="&xsd;int">53</ct-core:hasConsultationNumber>
    <rdf:type rdf:resource="http://www.u936.univ-rennes1.fr/dameron/ontology/clinicalTrial/GETUG14preScreening.owl#C_CancerLocatedInProstate"/>
    <rdf:type rdf:resource="http://www.u936.univ-rennes1.fr/dameron/ontology/clinicalTrial/GETUG14preScreening.owl#C_PSAinferior30ngPerMl"/>
    <rdf:type rdf:resource="http://www.u936.univ-rennes1.fr/dameron/ontology/clinicalTrial/GETUG14preScreening.owl#C_AgeInferior77yo"/>
    <!-- Unknown value for atcd_viral_infection -->
    <!-- Unknown value for zubrod -->
    <!-- Unknown value for atcd_rptu -->
    <!-- Unknown value for atcd_hip_replac -->
    <rdf:type rdf:resource="http://www.u936.univ-rennes1.fr/dameron/ontology/clinicalTrial/GETUG14preScreening.owl#Not_C_AntecedentInvasiveCancerExceptOlderThan5years"/>
    <rdf:type rdf:resource="http://www.u936.univ-rennes1.fr/dameron/ontology/clinicalTrial/GETUG14preScreening.owl#Not_C_AntecedentRadiotherapyPelvis"/>
    <!-- Unknown value for atcd_prostatectomy -->
    <rdf:type rdf:resource="http://www.u936.univ-rennes1.fr/dameron/ontology/clinicalTrial/GETUG14preScreening.owl#Not_C_AntecedentHormoneTherapy"/>
    <!-- Unknown value for atcd_anticoag_tt -->
    <!-- Unknown value for atcd_hepatic_failure -->
  </ct-core:Patient>


  <ct-core:Patient rdf:ID="patient20901262mdm2009-02-02_53">
    <rdf:type rdf:resource="&ct;DB_PotentiallyEligible"/>
  </ct-core:Patient>

  <ct-core:Patient rdf:ID="patient20901263mdm2009-02-02_54">
    <ct-core:hasConsultationNumber rdf:datatype="&xsd;int">54</ct-core:hasConsultationNumber>
    <rdf:type rdf:resource="http://www.u936.univ-rennes1.fr/dameron/ontology/clinicalTrial/GETUG14preScreening.owl#C_CancerLocatedInProstate"/>
    <rdf:type rdf:resource="http://www.u936.univ-rennes1.fr/dameron/ontology/clinicalTrial/GETUG14preScreening.owl#C_PSAinferior30ngPerMl"/>
    <!-- Unknown value for c_tnm -->
    <rdf:type rdf:resource="http://www.u936.univ-rennes1.fr/dameron/ontology/clinicalTrial/GETUG14preScreening.owl#C_AgeInferior77yo"/>
    <!-- Unknown value for atcd_viral_infection -->
    <!-- Unknown value for zubrod -->
    <!-- Unknown value for atcd_rptu -->
    <!-- Unknown value for atcd_hip_replac -->
    <rdf:type rdf:resource="http://www.u936.univ-rennes1.fr/dameron/ontology/clinicalTrial/GETUG14preScreening.owl#Not_C_AntecedentInvasiveCancerExceptOlderThan5years"/>
    <rdf:type rdf:resource="http://www.u936.univ-rennes1.fr/dameron/ontology/clinicalTrial/GETUG14preScreening.owl#Not_C_AntecedentRadiotherapyPelvis"/>
    <!-- Unknown value for atcd_prostatectomy -->
    <rdf:type rdf:resource="http://www.u936.univ-rennes1.fr/dameron/ontology/clinicalTrial/GETUG14preScreening.owl#Not_C_AntecedentHormoneTherapy"/>
    <!-- Unknown value for atcd_anticoag_tt -->
    <!-- Unknown value for atcd_hepatic_failure -->
  </ct-core:Patient>


  <ct-core:Patient rdf:ID="patient20901263mdm2009-02-02_54">
    <rdf:type rdf:resource="&ct;DB_PotentiallyEligible"/>
  </ct-core:Patient>

  <ct-core:Patient rdf:ID="patient20806952mdm2009-02-09_55">
    <ct-core:hasConsultationNumber rdf:datatype="&xsd;int">55</ct-core:hasConsultationNumber>
    <rdf:type rdf:resource="http://www.u936.univ-rennes1.fr/dameron/ontology/clinicalTrial/GETUG14preScreening.owl#Not_C_CancerLocatedInProstate"/>
    <rdf:type rdf:resource="http://www.u936.univ-rennes1.fr/dameron/ontology/clinicalTrial/GETUG14preScreening.owl#C_PSAinferior30ngPerMl"/>
    <!-- Unknown value for c_tnm -->
    <rdf:type rdf:resource="http://www.u936.univ-rennes1.fr/dameron/ontology/clinicalTrial/GETUG14preScreening.owl#C_AgeInferior77yo"/>
    <!-- Unknown value for atcd_viral_infection -->
    <!-- Unknown value for zubrod -->
    <!-- Unknown value for atcd_rptu -->
    <!-- Unknown value for atcd_hip_replac -->
    <rdf:type rdf:resource="http://www.u936.univ-rennes1.fr/dameron/ontology/clinicalTrial/GETUG14preScreening.owl#Not_C_AntecedentInvasiveCancerExceptOlderThan5years"/>
    <rdf:type rdf:resource="http://www.u936.univ-rennes1.fr/dameron/ontology/clinicalTrial/GETUG14preScreening.owl#Not_C_AntecedentRadiotherapyPelvis"/>
    <!-- Unknown value for atcd_prostatectomy -->
    <rdf:type rdf:resource="http://www.u936.univ-rennes1.fr/dameron/ontology/clinicalTrial/GETUG14preScreening.owl#Not_C_AntecedentHormoneTherapy"/>
    <!-- Unknown value for atcd_anticoag_tt -->
    <!-- Unknown value for atcd_hepatic_failure -->
  </ct-core:Patient>


  <ct-core:Patient rdf:ID="patient20806952mdm2009-02-09_55">
    <rdf:type rdf:resource="&ct;DB_NotEligible"/>
  </ct-core:Patient>

  <ct-core:Patient rdf:ID="patient20808784mdm2009-02-09_56">
    <ct-core:hasConsultationNumber rdf:datatype="&xsd;int">56</ct-core:hasConsultationNumber>
    <rdf:type rdf:resource="http://www.u936.univ-rennes1.fr/dameron/ontology/clinicalTrial/GETUG14preScreening.owl#Not_C_CancerLocatedInProstate"/>
    <rdf:type rdf:resource="http://www.u936.univ-rennes1.fr/dameron/ontology/clinicalTrial/GETUG14preScreening.owl#C_PSAinferior30ngPerMl"/>
    <!-- Unknown value for c_tnm -->
    <rdf:type rdf:resource="http://www.u936.univ-rennes1.fr/dameron/ontology/clinicalTrial/GETUG14preScreening.owl#C_AgeInferior77yo"/>
    <!-- Unknown value for atcd_viral_infection -->
    <!-- Unknown value for zubrod -->
    <!-- Unknown value for atcd_rptu -->
    <!-- Unknown value for atcd_hip_replac -->
    <rdf:type rdf:resource="http://www.u936.univ-rennes1.fr/dameron/ontology/clinicalTrial/GETUG14preScreening.owl#Not_C_AntecedentInvasiveCancerExceptOlderThan5years"/>
    <rdf:type rdf:resource="http://www.u936.univ-rennes1.fr/dameron/ontology/clinicalTrial/GETUG14preScreening.owl#Not_C_AntecedentRadiotherapyPelvis"/>
    <!-- Unknown value for atcd_prostatectomy -->
    <rdf:type rdf:resource="http://www.u936.univ-rennes1.fr/dameron/ontology/clinicalTrial/GETUG14preScreening.owl#Not_C_AntecedentHormoneTherapy"/>
    <!-- Unknown value for atcd_anticoag_tt -->
    <!-- Unknown value for atcd_hepatic_failure -->
  </ct-core:Patient>


  <ct-core:Patient rdf:ID="patient20808784mdm2009-02-09_56">
    <rdf:type rdf:resource="&ct;DB_NotEligible"/>
  </ct-core:Patient>

  <ct-core:Patient rdf:ID="patient20810557mdm2009-02-09_57">
    <ct-core:hasConsultationNumber rdf:datatype="&xsd;int">57</ct-core:hasConsultationNumber>
    <rdf:type rdf:resource="http://www.u936.univ-rennes1.fr/dameron/ontology/clinicalTrial/GETUG14preScreening.owl#Not_C_CancerLocatedInProstate"/>
    <rdf:type rdf:resource="http://www.u936.univ-rennes1.fr/dameron/ontology/clinicalTrial/GETUG14preScreening.owl#C_PSAinferior30ngPerMl"/>
    <!-- Unknown value for c_tnm -->
    <rdf:type rdf:resource="http://www.u936.univ-rennes1.fr/dameron/ontology/clinicalTrial/GETUG14preScreening.owl#C_AgeInferior77yo"/>
    <!-- Unknown value for atcd_viral_infection -->
    <!-- Unknown value for zubrod -->
    <!-- Unknown value for atcd_rptu -->
    <!-- Unknown value for atcd_hip_replac -->
    <rdf:type rdf:resource="http://www.u936.univ-rennes1.fr/dameron/ontology/clinicalTrial/GETUG14preScreening.owl#Not_C_AntecedentInvasiveCancerExceptOlderThan5years"/>
    <rdf:type rdf:resource="http://www.u936.univ-rennes1.fr/dameron/ontology/clinicalTrial/GETUG14preScreening.owl#Not_C_AntecedentRadiotherapyPelvis"/>
    <!-- Unknown value for atcd_prostatectomy -->
    <rdf:type rdf:resource="http://www.u936.univ-rennes1.fr/dameron/ontology/clinicalTrial/GETUG14preScreening.owl#Not_C_AntecedentHormoneTherapy"/>
    <!-- Unknown value for atcd_anticoag_tt -->
    <!-- Unknown value for atcd_hepatic_failure -->
  </ct-core:Patient>


  <ct-core:Patient rdf:ID="patient20810557mdm2009-02-09_57">
    <rdf:type rdf:resource="&ct;DB_NotEligible"/>
  </ct-core:Patient>

  <ct-core:Patient rdf:ID="patient20901708mdm2009-02-09_58">
    <ct-core:hasConsultationNumber rdf:datatype="&xsd;int">58</ct-core:hasConsultationNumber>
    <rdf:type rdf:resource="http://www.u936.univ-rennes1.fr/dameron/ontology/clinicalTrial/GETUG14preScreening.owl#C_CancerLocatedInProstate"/>
    <rdf:type rdf:resource="http://www.u936.univ-rennes1.fr/dameron/ontology/clinicalTrial/GETUG14preScreening.owl#C_PSAinferior30ngPerMl"/>
    <!-- Unknown value for c_tnm -->
    <rdf:type rdf:resource="http://www.u936.univ-rennes1.fr/dameron/ontology/clinicalTrial/GETUG14preScreening.owl#C_AgeInferior77yo"/>
    <!-- Unknown value for atcd_viral_infection -->
    <!-- Unknown value for zubrod -->
    <!-- Unknown value for atcd_rptu -->
    <!-- Unknown value for atcd_hip_replac -->
    <rdf:type rdf:resource="http://www.u936.univ-rennes1.fr/dameron/ontology/clinicalTrial/GETUG14preScreening.owl#Not_C_AntecedentRadiotherapyPelvis"/>
    <!-- Unknown value for atcd_prostatectomy -->
    <rdf:type rdf:resource="http://www.u936.univ-rennes1.fr/dameron/ontology/clinicalTrial/GETUG14preScreening.owl#Not_C_AntecedentHormoneTherapy"/>
    <!-- Unknown value for atcd_anticoag_tt -->
    <!-- Unknown value for atcd_hepatic_failure -->
  </ct-core:Patient>


  <ct-core:Patient rdf:ID="patient20901708mdm2009-02-09_58">
    <rdf:type rdf:resource="&ct;DB_PotentiallyEligible"/>
  </ct-core:Patient>

  <ct-core:Patient rdf:ID="patient20901709mdm2009-02-09_59">
    <ct-core:hasConsultationNumber rdf:datatype="&xsd;int">59</ct-core:hasConsultationNumber>
    <rdf:type rdf:resource="http://www.u936.univ-rennes1.fr/dameron/ontology/clinicalTrial/GETUG14preScreening.owl#C_CancerLocatedInProstate"/>
    <rdf:type rdf:resource="http://www.u936.univ-rennes1.fr/dameron/ontology/clinicalTrial/GETUG14preScreening.owl#C_PSAinferior30ngPerMl"/>
    <!-- Unknown value for c_tnm -->
    <rdf:type rdf:resource="http://www.u936.univ-rennes1.fr/dameron/ontology/clinicalTrial/GETUG14preScreening.owl#C_AgeInferior77yo"/>
    <!-- Unknown value for atcd_viral_infection -->
    <!-- Unknown value for zubrod -->
    <!-- Unknown value for atcd_rptu -->
    <rdf:type rdf:resource="http://www.u936.univ-rennes1.fr/dameron/ontology/clinicalTrial/GETUG14preScreening.owl#Not_C_AbsenceOfHipReplacement"/>
    <rdf:type rdf:resource="http://www.u936.univ-rennes1.fr/dameron/ontology/clinicalTrial/GETUG14preScreening.owl#Not_C_AntecedentInvasiveCancerExceptOlderThan5years"/>
    <rdf:type rdf:resource="http://www.u936.univ-rennes1.fr/dameron/ontology/clinicalTrial/GETUG14preScreening.owl#Not_C_AntecedentRadiotherapyPelvis"/>
    <!-- Unknown value for atcd_prostatectomy -->
    <rdf:type rdf:resource="http://www.u936.univ-rennes1.fr/dameron/ontology/clinicalTrial/GETUG14preScreening.owl#Not_C_AntecedentHormoneTherapy"/>
    <!-- Unknown value for atcd_anticoag_tt -->
    <!-- Unknown value for atcd_hepatic_failure -->
    <rdf:type rdf:resource="http://www.u936.univ-rennes1.fr/dameron/ontology/clinicalTrial/GETUG14preScreening.owl#C_PositiveBiopsySeminalVesicle"/>
  </ct-core:Patient>


  <ct-core:Patient rdf:ID="patient20901709mdm2009-02-09_59">
    <rdf:type rdf:resource="&ct;DB_NotEligible"/>
  </ct-core:Patient>

  <ct-core:Patient rdf:ID="patient20901170mdm2009-02-09_60">
    <ct-core:hasConsultationNumber rdf:datatype="&xsd;int">60</ct-core:hasConsultationNumber>
    <rdf:type rdf:resource="http://www.u936.univ-rennes1.fr/dameron/ontology/clinicalTrial/GETUG14preScreening.owl#C_CancerLocatedInProstate"/>
    <rdf:type rdf:resource="http://www.u936.univ-rennes1.fr/dameron/ontology/clinicalTrial/GETUG14preScreening.owl#C_PSAinferior30ngPerMl"/>
    <!-- Unknown value for c_tnm -->
    <rdf:type rdf:resource="http://www.u936.univ-rennes1.fr/dameron/ontology/clinicalTrial/GETUG14preScreening.owl#C_AgeInferior77yo"/>
    <!-- Unknown value for atcd_viral_infection -->
    <!-- Unknown value for zubrod -->
    <!-- Unknown value for atcd_rptu -->
    <!-- Unknown value for atcd_hip_replac -->
    <rdf:type rdf:resource="http://www.u936.univ-rennes1.fr/dameron/ontology/clinicalTrial/GETUG14preScreening.owl#Not_C_AntecedentInvasiveCancerExceptOlderThan5years"/>
    <rdf:type rdf:resource="http://www.u936.univ-rennes1.fr/dameron/ontology/clinicalTrial/GETUG14preScreening.owl#Not_C_AntecedentRadiotherapyPelvis"/>
    <!-- Unknown value for atcd_prostatectomy -->
    <rdf:type rdf:resource="http://www.u936.univ-rennes1.fr/dameron/ontology/clinicalTrial/GETUG14preScreening.owl#Not_C_AntecedentHormoneTherapy"/>
    <!-- Unknown value for atcd_anticoag_tt -->
    <!-- Unknown value for atcd_hepatic_failure -->
  </ct-core:Patient>


  <ct-core:Patient rdf:ID="patient20901170mdm2009-02-09_60">
    <rdf:type rdf:resource="&ct;DB_PotentiallyEligible"/>
  </ct-core:Patient>

  <ct-core:Patient rdf:ID="patient20901703mdm2009-02-09_61">
    <ct-core:hasConsultationNumber rdf:datatype="&xsd;int">61</ct-core:hasConsultationNumber>
    <rdf:type rdf:resource="http://www.u936.univ-rennes1.fr/dameron/ontology/clinicalTrial/GETUG14preScreening.owl#C_CancerLocatedInProstate"/>
    <rdf:type rdf:resource="http://www.u936.univ-rennes1.fr/dameron/ontology/clinicalTrial/GETUG14preScreening.owl#Not_C_PSAinferior30ngPerMl"/>
    <rdf:type rdf:resource="http://www.u936.univ-rennes1.fr/dameron/ontology/clinicalTrial/GETUG14preScreening.owl#C_IntermediateCancerPrognosisGroup"/>
    <rdf:type rdf:resource="http://www.u936.univ-rennes1.fr/dameron/ontology/clinicalTrial/GETUG14preScreening.owl#Not_C_AgeInferior77yo"/>
    <!-- Unknown value for atcd_viral_infection -->
    <!-- Unknown value for zubrod -->
    <!-- Unknown value for atcd_rptu -->
    <!-- Unknown value for atcd_hip_replac -->
    <rdf:type rdf:resource="http://www.u936.univ-rennes1.fr/dameron/ontology/clinicalTrial/GETUG14preScreening.owl#Not_C_AntecedentInvasiveCancerExceptOlderThan5years"/>
    <rdf:type rdf:resource="http://www.u936.univ-rennes1.fr/dameron/ontology/clinicalTrial/GETUG14preScreening.owl#Not_C_AntecedentRadiotherapyPelvis"/>
    <!-- Unknown value for atcd_prostatectomy -->
    <rdf:type rdf:resource="http://www.u936.univ-rennes1.fr/dameron/ontology/clinicalTrial/GETUG14preScreening.owl#Not_C_AntecedentHormoneTherapy"/>
    <!-- Unknown value for atcd_anticoag_tt -->
    <!-- Unknown value for atcd_hepatic_failure -->
  </ct-core:Patient>


  <ct-core:Patient rdf:ID="patient20901703mdm2009-02-09_61">
    <rdf:type rdf:resource="&ct;DB_NotEligible"/>
  </ct-core:Patient>

  <ct-core:Patient rdf:ID="patient20901704mdm2009-02-09_62">
    <ct-core:hasConsultationNumber rdf:datatype="&xsd;int">62</ct-core:hasConsultationNumber>
    <rdf:type rdf:resource="http://www.u936.univ-rennes1.fr/dameron/ontology/clinicalTrial/GETUG14preScreening.owl#C_CancerLocatedInProstate"/>
    <rdf:type rdf:resource="http://www.u936.univ-rennes1.fr/dameron/ontology/clinicalTrial/GETUG14preScreening.owl#C_PSAinferior30ngPerMl"/>
    <!-- Unknown value for c_tnm -->
    <rdf:type rdf:resource="http://www.u936.univ-rennes1.fr/dameron/ontology/clinicalTrial/GETUG14preScreening.owl#C_AgeInferior77yo"/>
    <!-- Unknown value for atcd_viral_infection -->
    <!-- Unknown value for zubrod -->
    <!-- Unknown value for atcd_rptu -->
    <!-- Unknown value for atcd_hip_replac -->
    <rdf:type rdf:resource="http://www.u936.univ-rennes1.fr/dameron/ontology/clinicalTrial/GETUG14preScreening.owl#Not_C_AntecedentInvasiveCancerExceptOlderThan5years"/>
    <rdf:type rdf:resource="http://www.u936.univ-rennes1.fr/dameron/ontology/clinicalTrial/GETUG14preScreening.owl#Not_C_AntecedentRadiotherapyPelvis"/>
    <!-- Unknown value for atcd_prostatectomy -->
    <rdf:type rdf:resource="http://www.u936.univ-rennes1.fr/dameron/ontology/clinicalTrial/GETUG14preScreening.owl#Not_C_AntecedentHormoneTherapy"/>
    <!-- Unknown value for atcd_anticoag_tt -->
    <!-- Unknown value for atcd_hepatic_failure -->
  </ct-core:Patient>


  <ct-core:Patient rdf:ID="patient20901704mdm2009-02-09_62">
    <rdf:type rdf:resource="&ct;DB_PotentiallyEligible"/>
  </ct-core:Patient>

  <ct-core:Patient rdf:ID="patient20901705mdm2009-02-09_63">
    <ct-core:hasConsultationNumber rdf:datatype="&xsd;int">63</ct-core:hasConsultationNumber>
    <rdf:type rdf:resource="http://www.u936.univ-rennes1.fr/dameron/ontology/clinicalTrial/GETUG14preScreening.owl#C_CancerLocatedInProstate"/>
    <rdf:type rdf:resource="http://www.u936.univ-rennes1.fr/dameron/ontology/clinicalTrial/GETUG14preScreening.owl#C_PSAinferior30ngPerMl"/>
    <!-- Unknown value for c_tnm -->
    <rdf:type rdf:resource="http://www.u936.univ-rennes1.fr/dameron/ontology/clinicalTrial/GETUG14preScreening.owl#C_AgeInferior77yo"/>
    <!-- Unknown value for atcd_viral_infection -->
    <!-- Unknown value for zubrod -->
    <!-- Unknown value for atcd_rptu -->
    <!-- Unknown value for atcd_hip_replac -->
    <rdf:type rdf:resource="http://www.u936.univ-rennes1.fr/dameron/ontology/clinicalTrial/GETUG14preScreening.owl#Not_C_AntecedentInvasiveCancerExceptOlderThan5years"/>
    <rdf:type rdf:resource="http://www.u936.univ-rennes1.fr/dameron/ontology/clinicalTrial/GETUG14preScreening.owl#Not_C_AntecedentRadiotherapyPelvis"/>
    <!-- Unknown value for atcd_prostatectomy -->
    <rdf:type rdf:resource="http://www.u936.univ-rennes1.fr/dameron/ontology/clinicalTrial/GETUG14preScreening.owl#Not_C_AntecedentHormoneTherapy"/>
    <!-- Unknown value for atcd_anticoag_tt -->
    <!-- Unknown value for atcd_hepatic_failure -->
  </ct-core:Patient>


  <ct-core:Patient rdf:ID="patient20901705mdm2009-02-09_63">
    <rdf:type rdf:resource="&ct;DB_PotentiallyEligible"/>
  </ct-core:Patient>

  <ct-core:Patient rdf:ID="patient20901711mdm2009-02-09_64">
    <ct-core:hasConsultationNumber rdf:datatype="&xsd;int">64</ct-core:hasConsultationNumber>
    <rdf:type rdf:resource="http://www.u936.univ-rennes1.fr/dameron/ontology/clinicalTrial/GETUG14preScreening.owl#C_CancerLocatedInProstate"/>
    <rdf:type rdf:resource="http://www.u936.univ-rennes1.fr/dameron/ontology/clinicalTrial/GETUG14preScreening.owl#C_PSAinferior30ngPerMl"/>
    <!-- Unknown value for c_tnm -->
    <rdf:type rdf:resource="http://www.u936.univ-rennes1.fr/dameron/ontology/clinicalTrial/GETUG14preScreening.owl#Not_C_AgeInferior77yo"/>
    <rdf:type rdf:resource="http://www.u936.univ-rennes1.fr/dameron/ontology/clinicalTrial/GETUG14preScreening.owl#Not_C_LifeExpectationSuperiorEqual10years"/>
    <!-- Unknown value for zubrod -->
    <rdf:type rdf:resource="http://www.u936.univ-rennes1.fr/dameron/ontology/clinicalTrial/GETUG14preScreening.owl#C_MoreThan3monthsAfterTransuretralProstateResection"/>
    <!-- Unknown value for atcd_hip_replac -->
    <rdf:type rdf:resource="http://www.u936.univ-rennes1.fr/dameron/ontology/clinicalTrial/GETUG14preScreening.owl#Not_C_AntecedentInvasiveCancerExceptOlderThan5years"/>
    <rdf:type rdf:resource="http://www.u936.univ-rennes1.fr/dameron/ontology/clinicalTrial/GETUG14preScreening.owl#Not_C_AntecedentRadiotherapyPelvis"/>
    <!-- Unknown value for atcd_prostatectomy -->
    <rdf:type rdf:resource="http://www.u936.univ-rennes1.fr/dameron/ontology/clinicalTrial/GETUG14preScreening.owl#Not_C_AntecedentHormoneTherapy"/>
    <rdf:type rdf:resource="http://www.u936.univ-rennes1.fr/dameron/ontology/clinicalTrial/GETUG14preScreening.owl#C_AntiCoagulantTreatment"/>
    <!-- Unknown value for atcd_hepatic_failure -->
  </ct-core:Patient>


  <ct-core:Patient rdf:ID="patient20901711mdm2009-02-09_64">
    <rdf:type rdf:resource="&ct;DB_NotEligible"/>
  </ct-core:Patient>

  <ct-core:Patient rdf:ID="patient20901713mdm2009-02-09_65">
    <ct-core:hasConsultationNumber rdf:datatype="&xsd;int">65</ct-core:hasConsultationNumber>
    <rdf:type rdf:resource="http://www.u936.univ-rennes1.fr/dameron/ontology/clinicalTrial/GETUG14preScreening.owl#C_CancerLocatedInProstate"/>
    <rdf:type rdf:resource="http://www.u936.univ-rennes1.fr/dameron/ontology/clinicalTrial/GETUG14preScreening.owl#C_PSAinferior30ngPerMl"/>
    <!-- Unknown value for c_tnm -->
    <rdf:type rdf:resource="http://www.u936.univ-rennes1.fr/dameron/ontology/clinicalTrial/GETUG14preScreening.owl#C_AgeInferior77yo"/>
    <!-- Unknown value for atcd_viral_infection -->
    <!-- Unknown value for zubrod -->
    <!-- Unknown value for atcd_rptu -->
    <!-- Unknown value for atcd_hip_replac -->
    <rdf:type rdf:resource="http://www.u936.univ-rennes1.fr/dameron/ontology/clinicalTrial/GETUG14preScreening.owl#Not_C_AntecedentInvasiveCancerExceptOlderThan5years"/>
    <rdf:type rdf:resource="http://www.u936.univ-rennes1.fr/dameron/ontology/clinicalTrial/GETUG14preScreening.owl#Not_C_AntecedentRadiotherapyPelvis"/>
    <!-- Unknown value for atcd_prostatectomy -->
    <rdf:type rdf:resource="http://www.u936.univ-rennes1.fr/dameron/ontology/clinicalTrial/GETUG14preScreening.owl#Not_C_AntecedentHormoneTherapy"/>
    <!-- Unknown value for atcd_anticoag_tt -->
    <!-- Unknown value for atcd_hepatic_failure -->
  </ct-core:Patient>


  <ct-core:Patient rdf:ID="patient20901713mdm2009-02-09_65">
    <rdf:type rdf:resource="&ct;DB_PotentiallyEligible"/>
  </ct-core:Patient>

  <ct-core:Patient rdf:ID="patient20109238mdm2009-02-09_66">
    <ct-core:hasConsultationNumber rdf:datatype="&xsd;int">66</ct-core:hasConsultationNumber>
    <rdf:type rdf:resource="http://www.u936.univ-rennes1.fr/dameron/ontology/clinicalTrial/GETUG14preScreening.owl#C_CancerLocatedInProstate"/>
    <rdf:type rdf:resource="http://www.u936.univ-rennes1.fr/dameron/ontology/clinicalTrial/GETUG14preScreening.owl#C_PSAinferior30ngPerMl"/>
    <!-- Unknown value for c_tnm -->
    <rdf:type rdf:resource="http://www.u936.univ-rennes1.fr/dameron/ontology/clinicalTrial/GETUG14preScreening.owl#C_AgeInferior77yo"/>
    <!-- Unknown value for atcd_viral_infection -->
    <!-- Unknown value for zubrod -->
    <!-- Unknown value for atcd_rptu -->
    <!-- Unknown value for atcd_hip_replac -->
    <rdf:type rdf:resource="http://www.u936.univ-rennes1.fr/dameron/ontology/clinicalTrial/GETUG14preScreening.owl#C_AntecedentRadiotherapyPelvis"/>
    <!-- Unknown value for atcd_prostatectomy -->
    <rdf:type rdf:resource="http://www.u936.univ-rennes1.fr/dameron/ontology/clinicalTrial/GETUG14preScreening.owl#C_AntecedentHormoneTherapy"/>
    <!-- Unknown value for atcd_anticoag_tt -->
    <rdf:type rdf:resource="http://www.u936.univ-rennes1.fr/dameron/ontology/clinicalTrial/GETUG14preScreening.owl#C_AntecedentHepaticFailure"/>
    <rdf:type rdf:resource="http://www.u936.univ-rennes1.fr/dameron/ontology/clinicalTrial/GETUG14preScreening.owl#C_PositiveBiopsySeminalVesicle"/>
  </ct-core:Patient>


  <ct-core:Patient rdf:ID="patient20109238mdm2009-02-09_66">
    <rdf:type rdf:resource="&ct;DB_NotEligible"/>
  </ct-core:Patient>

  <ct-core:Patient rdf:ID="patient20309813mdm2009-02-09_67">
    <ct-core:hasConsultationNumber rdf:datatype="&xsd;int">67</ct-core:hasConsultationNumber>
    <rdf:type rdf:resource="http://www.u936.univ-rennes1.fr/dameron/ontology/clinicalTrial/GETUG14preScreening.owl#C_CancerLocatedInProstate"/>
    <rdf:type rdf:resource="http://www.u936.univ-rennes1.fr/dameron/ontology/clinicalTrial/GETUG14preScreening.owl#C_PSAinferior30ngPerMl"/>
    <!-- Unknown value for c_tnm -->
    <rdf:type rdf:resource="http://www.u936.univ-rennes1.fr/dameron/ontology/clinicalTrial/GETUG14preScreening.owl#C_AgeInferior77yo"/>
    <!-- Unknown value for atcd_viral_infection -->
    <!-- Unknown value for zubrod -->
    <!-- Unknown value for atcd_rptu -->
    <!-- Unknown value for atcd_hip_replac -->
    <rdf:type rdf:resource="http://www.u936.univ-rennes1.fr/dameron/ontology/clinicalTrial/GETUG14preScreening.owl#Not_C_AntecedentInvasiveCancerExceptOlderThan5years"/>
    <rdf:type rdf:resource="http://www.u936.univ-rennes1.fr/dameron/ontology/clinicalTrial/GETUG14preScreening.owl#Not_C_AntecedentRadiotherapyPelvis"/>
    <!-- Unknown value for atcd_prostatectomy -->
    <rdf:type rdf:resource="http://www.u936.univ-rennes1.fr/dameron/ontology/clinicalTrial/GETUG14preScreening.owl#Not_C_AntecedentHormoneTherapy"/>
    <!-- Unknown value for atcd_anticoag_tt -->
    <!-- Unknown value for atcd_hepatic_failure -->
  </ct-core:Patient>


  <ct-core:Patient rdf:ID="patient20309813mdm2009-02-09_67">
    <rdf:type rdf:resource="&ct;DB_PotentiallyEligible"/>
  </ct-core:Patient>

  <ct-core:Patient rdf:ID="patient20503505mdm2009-02-09_68">
    <ct-core:hasConsultationNumber rdf:datatype="&xsd;int">68</ct-core:hasConsultationNumber>
    <rdf:type rdf:resource="http://www.u936.univ-rennes1.fr/dameron/ontology/clinicalTrial/GETUG14preScreening.owl#C_CancerLocatedInProstate"/>
    <rdf:type rdf:resource="http://www.u936.univ-rennes1.fr/dameron/ontology/clinicalTrial/GETUG14preScreening.owl#Not_C_PSAinferior30ngPerMl"/>
    <!-- Unknown value for c_tnm -->
    <rdf:type rdf:resource="http://www.u936.univ-rennes1.fr/dameron/ontology/clinicalTrial/GETUG14preScreening.owl#C_AgeInferior77yo"/>
    <!-- Unknown value for atcd_viral_infection -->
    <!-- Unknown value for zubrod -->
    <!-- Unknown value for atcd_rptu -->
    <!-- Unknown value for atcd_hip_replac -->
    <rdf:type rdf:resource="http://www.u936.univ-rennes1.fr/dameron/ontology/clinicalTrial/GETUG14preScreening.owl#Not_C_AntecedentInvasiveCancerExceptOlderThan5years"/>
    <rdf:type rdf:resource="http://www.u936.univ-rennes1.fr/dameron/ontology/clinicalTrial/GETUG14preScreening.owl#C_AntecedentRadiotherapyPelvis"/>
    <!-- Unknown value for atcd_prostatectomy -->
    <rdf:type rdf:resource="http://www.u936.univ-rennes1.fr/dameron/ontology/clinicalTrial/GETUG14preScreening.owl#C_AntecedentHormoneTherapy"/>
    <!-- Unknown value for atcd_anticoag_tt -->
    <!-- Unknown value for atcd_hepatic_failure -->
    <!-- Unknown value for biopsy_organ -->
  </ct-core:Patient>


  <ct-core:Patient rdf:ID="patient20503505mdm2009-02-09_68">
    <rdf:type rdf:resource="&ct;DB_NotEligible"/>
  </ct-core:Patient>

  <ct-core:Patient rdf:ID="patient20503832mdm2009-02-09_69">
    <ct-core:hasConsultationNumber rdf:datatype="&xsd;int">69</ct-core:hasConsultationNumber>
    <rdf:type rdf:resource="http://www.u936.univ-rennes1.fr/dameron/ontology/clinicalTrial/GETUG14preScreening.owl#C_CancerLocatedInProstate"/>
    <rdf:type rdf:resource="http://www.u936.univ-rennes1.fr/dameron/ontology/clinicalTrial/GETUG14preScreening.owl#C_PSAinferior30ngPerMl"/>
    <!-- Unknown value for c_tnm -->
    <rdf:type rdf:resource="http://www.u936.univ-rennes1.fr/dameron/ontology/clinicalTrial/GETUG14preScreening.owl#C_AgeInferior77yo"/>
    <!-- Unknown value for atcd_viral_infection -->
    <!-- Unknown value for zubrod -->
    <rdf:type rdf:resource="http://www.u936.univ-rennes1.fr/dameron/ontology/clinicalTrial/GETUG14preScreening.owl#C_MoreThan3monthsAfterTransuretralProstateResection"/>
    <!-- Unknown value for atcd_hip_replac -->
    <rdf:type rdf:resource="http://www.u936.univ-rennes1.fr/dameron/ontology/clinicalTrial/GETUG14preScreening.owl#Not_C_AntecedentInvasiveCancerExceptOlderThan5years"/>
    <rdf:type rdf:resource="http://www.u936.univ-rennes1.fr/dameron/ontology/clinicalTrial/GETUG14preScreening.owl#Not_C_AntecedentRadiotherapyPelvis"/>
    <!-- Unknown value for atcd_prostatectomy -->
    <rdf:type rdf:resource="http://www.u936.univ-rennes1.fr/dameron/ontology/clinicalTrial/GETUG14preScreening.owl#C_AntecedentHormoneTherapy"/>
    <!-- Unknown value for atcd_anticoag_tt -->
    <!-- Unknown value for atcd_hepatic_failure -->
  </ct-core:Patient>


  <ct-core:Patient rdf:ID="patient20503832mdm2009-02-09_69">
    <rdf:type rdf:resource="&ct;DB_NotEligible"/>
  </ct-core:Patient>

  <ct-core:Patient rdf:ID="patient20708913mdm2009-02-09_70">
    <ct-core:hasConsultationNumber rdf:datatype="&xsd;int">70</ct-core:hasConsultationNumber>
    <rdf:type rdf:resource="http://www.u936.univ-rennes1.fr/dameron/ontology/clinicalTrial/GETUG14preScreening.owl#Not_C_CancerLocatedInProstate"/>
    <rdf:type rdf:resource="http://www.u936.univ-rennes1.fr/dameron/ontology/clinicalTrial/GETUG14preScreening.owl#C_PSAinferior30ngPerMl"/>
    <rdf:type rdf:resource="http://www.u936.univ-rennes1.fr/dameron/ontology/clinicalTrial/GETUG14preScreening.owl#Not_C_IntermediateCancerPrognosisGroup"/>
    <rdf:type rdf:resource="http://www.u936.univ-rennes1.fr/dameron/ontology/clinicalTrial/GETUG14preScreening.owl#C_AgeInferior77yo"/>
    <!-- Unknown value for atcd_viral_infection -->
    <!-- Unknown value for zubrod -->
    <!-- Unknown value for atcd_rptu -->
    <!-- Unknown value for atcd_hip_replac -->
    <rdf:type rdf:resource="http://www.u936.univ-rennes1.fr/dameron/ontology/clinicalTrial/GETUG14preScreening.owl#Not_C_AntecedentInvasiveCancerExceptOlderThan5years"/>
    <rdf:type rdf:resource="http://www.u936.univ-rennes1.fr/dameron/ontology/clinicalTrial/GETUG14preScreening.owl#Not_C_AntecedentRadiotherapyPelvis"/>
    <!-- Unknown value for atcd_prostatectomy -->
    <rdf:type rdf:resource="http://www.u936.univ-rennes1.fr/dameron/ontology/clinicalTrial/GETUG14preScreening.owl#C_AntecedentHormoneTherapy"/>
    <!-- Unknown value for atcd_anticoag_tt -->
    <!-- Unknown value for atcd_hepatic_failure -->
  </ct-core:Patient>


  <ct-core:Patient rdf:ID="patient20708913mdm2009-02-09_70">
    <rdf:type rdf:resource="&ct;DB_NotEligible"/>
  </ct-core:Patient>

  <ct-core:Patient rdf:ID="patient20802730mdm2009-02-09_71">
    <ct-core:hasConsultationNumber rdf:datatype="&xsd;int">71</ct-core:hasConsultationNumber>
    <rdf:type rdf:resource="http://www.u936.univ-rennes1.fr/dameron/ontology/clinicalTrial/GETUG14preScreening.owl#C_CancerLocatedInProstate"/>
    <rdf:type rdf:resource="http://www.u936.univ-rennes1.fr/dameron/ontology/clinicalTrial/GETUG14preScreening.owl#C_PSAinferior30ngPerMl"/>
    <!-- Unknown value for c_tnm -->
    <rdf:type rdf:resource="http://www.u936.univ-rennes1.fr/dameron/ontology/clinicalTrial/GETUG14preScreening.owl#C_AgeInferior77yo"/>
    <!-- Unknown value for atcd_viral_infection -->
    <!-- Unknown value for zubrod -->
    <!-- Unknown value for atcd_rptu -->
    <!-- Unknown value for atcd_hip_replac -->
    <rdf:type rdf:resource="http://www.u936.univ-rennes1.fr/dameron/ontology/clinicalTrial/GETUG14preScreening.owl#Not_C_AntecedentInvasiveCancerExceptOlderThan5years"/>
    <rdf:type rdf:resource="http://www.u936.univ-rennes1.fr/dameron/ontology/clinicalTrial/GETUG14preScreening.owl#Not_C_AntecedentRadiotherapyPelvis"/>
    <!-- Unknown value for atcd_prostatectomy -->
    <rdf:type rdf:resource="http://www.u936.univ-rennes1.fr/dameron/ontology/clinicalTrial/GETUG14preScreening.owl#Not_C_AntecedentHormoneTherapy"/>
    <!-- Unknown value for atcd_anticoag_tt -->
    <!-- Unknown value for atcd_hepatic_failure -->
  </ct-core:Patient>


  <ct-core:Patient rdf:ID="patient20802730mdm2009-02-09_71">
    <rdf:type rdf:resource="&ct;DB_PotentiallyEligible"/>
  </ct-core:Patient>

  <ct-core:Patient rdf:ID="patient20901719mdm2009-02-16_72">
    <ct-core:hasConsultationNumber rdf:datatype="&xsd;int">72</ct-core:hasConsultationNumber>
    <rdf:type rdf:resource="http://www.u936.univ-rennes1.fr/dameron/ontology/clinicalTrial/GETUG14preScreening.owl#C_CancerLocatedInProstate"/>
    <rdf:type rdf:resource="http://www.u936.univ-rennes1.fr/dameron/ontology/clinicalTrial/GETUG14preScreening.owl#C_PSAinferior30ngPerMl"/>
    <!-- Unknown value for c_tnm -->
    <rdf:type rdf:resource="http://www.u936.univ-rennes1.fr/dameron/ontology/clinicalTrial/GETUG14preScreening.owl#C_AgeInferior77yo"/>
    <!-- Unknown value for atcd_viral_infection -->
    <!-- Unknown value for zubrod -->
    <!-- Unknown value for atcd_rptu -->
    <!-- Unknown value for atcd_hip_replac -->
    <rdf:type rdf:resource="http://www.u936.univ-rennes1.fr/dameron/ontology/clinicalTrial/GETUG14preScreening.owl#Not_C_AntecedentInvasiveCancerExceptOlderThan5years"/>
    <rdf:type rdf:resource="http://www.u936.univ-rennes1.fr/dameron/ontology/clinicalTrial/GETUG14preScreening.owl#Not_C_AntecedentRadiotherapyPelvis"/>
    <!-- Unknown value for atcd_prostatectomy -->
    <rdf:type rdf:resource="http://www.u936.univ-rennes1.fr/dameron/ontology/clinicalTrial/GETUG14preScreening.owl#Not_C_AntecedentHormoneTherapy"/>
    <!-- Unknown value for atcd_anticoag_tt -->
    <!-- Unknown value for atcd_hepatic_failure -->
  </ct-core:Patient>


  <ct-core:Patient rdf:ID="patient20901719mdm2009-02-16_72">
    <rdf:type rdf:resource="&ct;DB_PotentiallyEligible"/>
  </ct-core:Patient>

  <ct-core:Patient rdf:ID="patient9636910mdm2009-02-16_73">
    <ct-core:hasConsultationNumber rdf:datatype="&xsd;int">73</ct-core:hasConsultationNumber>
    <rdf:type rdf:resource="http://www.u936.univ-rennes1.fr/dameron/ontology/clinicalTrial/GETUG14preScreening.owl#C_CancerLocatedInProstate"/>
    <rdf:type rdf:resource="http://www.u936.univ-rennes1.fr/dameron/ontology/clinicalTrial/GETUG14preScreening.owl#C_PSAinferior30ngPerMl"/>
    <!-- Unknown value for c_tnm -->
    <rdf:type rdf:resource="http://www.u936.univ-rennes1.fr/dameron/ontology/clinicalTrial/GETUG14preScreening.owl#Not_C_AgeInferior77yo"/>
    <!-- Unknown value for atcd_viral_infection -->
    <!-- Unknown value for zubrod -->
    <!-- Unknown value for atcd_rptu -->
    <!-- Unknown value for atcd_hip_replac -->
    <rdf:type rdf:resource="http://www.u936.univ-rennes1.fr/dameron/ontology/clinicalTrial/GETUG14preScreening.owl#Not_C_AntecedentInvasiveCancerExceptOlderThan5years"/>
    <rdf:type rdf:resource="http://www.u936.univ-rennes1.fr/dameron/ontology/clinicalTrial/GETUG14preScreening.owl#Not_C_AntecedentRadiotherapyPelvis"/>
    <!-- Unknown value for atcd_prostatectomy -->
    <rdf:type rdf:resource="http://www.u936.univ-rennes1.fr/dameron/ontology/clinicalTrial/GETUG14preScreening.owl#Not_C_AntecedentHormoneTherapy"/>
    <!-- Unknown value for atcd_anticoag_tt -->
    <!-- Unknown value for atcd_hepatic_failure -->
  </ct-core:Patient>


  <ct-core:Patient rdf:ID="patient9636910mdm2009-02-16_73">
    <rdf:type rdf:resource="&ct;DB_NotEligible"/>
  </ct-core:Patient>

  <ct-core:Patient rdf:ID="patient9739530mdm2009-02-16_74">
    <ct-core:hasConsultationNumber rdf:datatype="&xsd;int">74</ct-core:hasConsultationNumber>
    <rdf:type rdf:resource="http://www.u936.univ-rennes1.fr/dameron/ontology/clinicalTrial/GETUG14preScreening.owl#Not_C_CancerLocatedInProstate"/>
    <rdf:type rdf:resource="http://www.u936.univ-rennes1.fr/dameron/ontology/clinicalTrial/GETUG14preScreening.owl#C_PSAinferior30ngPerMl"/>
    <rdf:type rdf:resource="http://www.u936.univ-rennes1.fr/dameron/ontology/clinicalTrial/GETUG14preScreening.owl#Not_C_IntermediateCancerPrognosisGroup"/>
    <rdf:type rdf:resource="http://www.u936.univ-rennes1.fr/dameron/ontology/clinicalTrial/GETUG14preScreening.owl#C_AgeInferior77yo"/>
    <!-- Unknown value for atcd_viral_infection -->
    <!-- Unknown value for zubrod -->
    <!-- Unknown value for atcd_rptu -->
    <!-- Unknown value for atcd_hip_replac -->
    <rdf:type rdf:resource="http://www.u936.univ-rennes1.fr/dameron/ontology/clinicalTrial/GETUG14preScreening.owl#Not_C_AntecedentInvasiveCancerExceptOlderThan5years"/>
    <rdf:type rdf:resource="http://www.u936.univ-rennes1.fr/dameron/ontology/clinicalTrial/GETUG14preScreening.owl#C_AntecedentRadiotherapyPelvis"/>
    <!-- Unknown value for atcd_prostatectomy -->
    <rdf:type rdf:resource="http://www.u936.univ-rennes1.fr/dameron/ontology/clinicalTrial/GETUG14preScreening.owl#Not_C_AntecedentHormoneTherapy"/>
    <!-- Unknown value for atcd_anticoag_tt -->
    <!-- Unknown value for atcd_hepatic_failure -->
  </ct-core:Patient>


  <ct-core:Patient rdf:ID="patient9739530mdm2009-02-16_74">
    <rdf:type rdf:resource="&ct;DB_NotEligible"/>
  </ct-core:Patient>

  <ct-core:Patient rdf:ID="patient20700522mdm2009-02-16_75">
    <ct-core:hasConsultationNumber rdf:datatype="&xsd;int">75</ct-core:hasConsultationNumber>
    <rdf:type rdf:resource="http://www.u936.univ-rennes1.fr/dameron/ontology/clinicalTrial/GETUG14preScreening.owl#C_CancerLocatedInProstate"/>
    <rdf:type rdf:resource="http://www.u936.univ-rennes1.fr/dameron/ontology/clinicalTrial/GETUG14preScreening.owl#C_PSAinferior30ngPerMl"/>
    <!-- Unknown value for c_tnm -->
    <rdf:type rdf:resource="http://www.u936.univ-rennes1.fr/dameron/ontology/clinicalTrial/GETUG14preScreening.owl#C_AgeInferior77yo"/>
    <!-- Unknown value for atcd_viral_infection -->
    <!-- Unknown value for zubrod -->
    <!-- Unknown value for atcd_rptu -->
    <!-- Unknown value for atcd_hip_replac -->
    <rdf:type rdf:resource="http://www.u936.univ-rennes1.fr/dameron/ontology/clinicalTrial/GETUG14preScreening.owl#Not_C_AntecedentInvasiveCancerExceptOlderThan5years"/>
    <rdf:type rdf:resource="http://www.u936.univ-rennes1.fr/dameron/ontology/clinicalTrial/GETUG14preScreening.owl#C_AntecedentRadiotherapyPelvis"/>
    <!-- Unknown value for atcd_prostatectomy -->
    <rdf:type rdf:resource="http://www.u936.univ-rennes1.fr/dameron/ontology/clinicalTrial/GETUG14preScreening.owl#C_AntecedentHormoneTherapy"/>
    <rdf:type rdf:resource="http://www.u936.univ-rennes1.fr/dameron/ontology/clinicalTrial/GETUG14preScreening.owl#C_AntiCoagulantTreatment"/>
    <!-- Unknown value for atcd_hepatic_failure -->
    <!-- Unknown value for biopsy_organ -->
  </ct-core:Patient>


  <ct-core:Patient rdf:ID="patient20700522mdm2009-02-16_75">
    <rdf:type rdf:resource="&ct;DB_NotEligible"/>
  </ct-core:Patient>

  <ct-core:Patient rdf:ID="patient20704838mdm2009-02-16_76">
    <ct-core:hasConsultationNumber rdf:datatype="&xsd;int">76</ct-core:hasConsultationNumber>
    <rdf:type rdf:resource="http://www.u936.univ-rennes1.fr/dameron/ontology/clinicalTrial/GETUG14preScreening.owl#C_CancerLocatedInProstate"/>
    <rdf:type rdf:resource="http://www.u936.univ-rennes1.fr/dameron/ontology/clinicalTrial/GETUG14preScreening.owl#C_PSAinferior30ngPerMl"/>
    <rdf:type rdf:resource="http://www.u936.univ-rennes1.fr/dameron/ontology/clinicalTrial/GETUG14preScreening.owl#Not_C_IntermediateCancerPrognosisGroup"/>
    <rdf:type rdf:resource="http://www.u936.univ-rennes1.fr/dameron/ontology/clinicalTrial/GETUG14preScreening.owl#C_AgeInferior77yo"/>
    <!-- Unknown value for atcd_viral_infection -->
    <!-- Unknown value for zubrod -->
    <rdf:type rdf:resource="http://www.u936.univ-rennes1.fr/dameron/ontology/clinicalTrial/GETUG14preScreening.owl#C_MoreThan3monthsAfterTransuretralProstateResection"/>
    <!-- Unknown value for atcd_hip_replac -->
    <rdf:type rdf:resource="http://www.u936.univ-rennes1.fr/dameron/ontology/clinicalTrial/GETUG14preScreening.owl#Not_C_AntecedentInvasiveCancerExceptOlderThan5years"/>
    <rdf:type rdf:resource="http://www.u936.univ-rennes1.fr/dameron/ontology/clinicalTrial/GETUG14preScreening.owl#Not_C_AntecedentRadiotherapyPelvis"/>
    <!-- Unknown value for atcd_prostatectomy -->
    <rdf:type rdf:resource="http://www.u936.univ-rennes1.fr/dameron/ontology/clinicalTrial/GETUG14preScreening.owl#C_AntecedentHormoneTherapy"/>
    <!-- Unknown value for atcd_anticoag_tt -->
    <!-- Unknown value for atcd_hepatic_failure -->
    <!-- Unknown value for biopsy_organ -->
  </ct-core:Patient>


  <ct-core:Patient rdf:ID="patient20704838mdm2009-02-16_76">
    <rdf:type rdf:resource="&ct;DB_NotEligible"/>
  </ct-core:Patient>

  <ct-core:Patient rdf:ID="patient20809058mdm2009-02-16_77">
    <ct-core:hasConsultationNumber rdf:datatype="&xsd;int">77</ct-core:hasConsultationNumber>
    <rdf:type rdf:resource="http://www.u936.univ-rennes1.fr/dameron/ontology/clinicalTrial/GETUG14preScreening.owl#Not_C_CancerLocatedInProstate"/>
    <rdf:type rdf:resource="http://www.u936.univ-rennes1.fr/dameron/ontology/clinicalTrial/GETUG14preScreening.owl#C_PSAinferior30ngPerMl"/>
    <!-- Unknown value for c_tnm -->
    <rdf:type rdf:resource="http://www.u936.univ-rennes1.fr/dameron/ontology/clinicalTrial/GETUG14preScreening.owl#C_AgeInferior77yo"/>
    <!-- Unknown value for atcd_viral_infection -->
    <rdf:type rdf:resource="http://www.u936.univ-rennes1.fr/dameron/ontology/clinicalTrial/GETUG14preScreening.owl#C_OMSinferiorEqual1"/>
    <!-- Unknown value for atcd_rptu -->
    <!-- Unknown value for atcd_hip_replac -->
    <rdf:type rdf:resource="http://www.u936.univ-rennes1.fr/dameron/ontology/clinicalTrial/GETUG14preScreening.owl#Not_C_AntecedentInvasiveCancerExceptOlderThan5years"/>
    <rdf:type rdf:resource="http://www.u936.univ-rennes1.fr/dameron/ontology/clinicalTrial/GETUG14preScreening.owl#Not_C_AntecedentRadiotherapyPelvis"/>
    <!-- Unknown value for atcd_prostatectomy -->
    <rdf:type rdf:resource="http://www.u936.univ-rennes1.fr/dameron/ontology/clinicalTrial/GETUG14preScreening.owl#Not_C_AntecedentHormoneTherapy"/>
    <!-- Unknown value for atcd_anticoag_tt -->
    <!-- Unknown value for atcd_hepatic_failure -->
  </ct-core:Patient>


  <ct-core:Patient rdf:ID="patient20809058mdm2009-02-16_77">
    <rdf:type rdf:resource="&ct;DB_NotEligible"/>
  </ct-core:Patient>

  <ct-core:Patient rdf:ID="patient20901408mdm2009-02-16_78">
    <ct-core:hasConsultationNumber rdf:datatype="&xsd;int">78</ct-core:hasConsultationNumber>
    <rdf:type rdf:resource="http://www.u936.univ-rennes1.fr/dameron/ontology/clinicalTrial/GETUG14preScreening.owl#C_CancerLocatedInProstate"/>
    <rdf:type rdf:resource="http://www.u936.univ-rennes1.fr/dameron/ontology/clinicalTrial/GETUG14preScreening.owl#C_PSAinferior30ngPerMl"/>
    <!-- Unknown value for c_tnm -->
    <rdf:type rdf:resource="http://www.u936.univ-rennes1.fr/dameron/ontology/clinicalTrial/GETUG14preScreening.owl#C_AgeInferior77yo"/>
    <!-- Unknown value for atcd_viral_infection -->
    <!-- Unknown value for zubrod -->
    <!-- Unknown value for atcd_rptu -->
    <rdf:type rdf:resource="http://www.u936.univ-rennes1.fr/dameron/ontology/clinicalTrial/GETUG14preScreening.owl#Not_C_AbsenceOfHipReplacement"/>
    <rdf:type rdf:resource="http://www.u936.univ-rennes1.fr/dameron/ontology/clinicalTrial/GETUG14preScreening.owl#Not_C_AntecedentInvasiveCancerExceptOlderThan5years"/>
    <rdf:type rdf:resource="http://www.u936.univ-rennes1.fr/dameron/ontology/clinicalTrial/GETUG14preScreening.owl#Not_C_AntecedentRadiotherapyPelvis"/>
    <!-- Unknown value for atcd_prostatectomy -->
    <rdf:type rdf:resource="http://www.u936.univ-rennes1.fr/dameron/ontology/clinicalTrial/GETUG14preScreening.owl#Not_C_AntecedentHormoneTherapy"/>
    <!-- Unknown value for atcd_anticoag_tt -->
    <!-- Unknown value for atcd_hepatic_failure -->
  </ct-core:Patient>


  <ct-core:Patient rdf:ID="patient20901408mdm2009-02-16_78">
    <rdf:type rdf:resource="&ct;DB_NotEligible"/>
  </ct-core:Patient>

  <ct-core:Patient rdf:ID="patient20901716mdm2009-02-16_79">
    <ct-core:hasConsultationNumber rdf:datatype="&xsd;int">79</ct-core:hasConsultationNumber>
    <rdf:type rdf:resource="http://www.u936.univ-rennes1.fr/dameron/ontology/clinicalTrial/GETUG14preScreening.owl#C_CancerLocatedInProstate"/>
    <rdf:type rdf:resource="http://www.u936.univ-rennes1.fr/dameron/ontology/clinicalTrial/GETUG14preScreening.owl#C_PSAinferior30ngPerMl"/>
    <!-- Unknown value for c_tnm -->
    <rdf:type rdf:resource="http://www.u936.univ-rennes1.fr/dameron/ontology/clinicalTrial/GETUG14preScreening.owl#C_AgeInferior77yo"/>
    <!-- Unknown value for atcd_viral_infection -->
    <!-- Unknown value for zubrod -->
    <!-- Unknown value for atcd_rptu -->
    <!-- Unknown value for atcd_hip_replac -->
    <rdf:type rdf:resource="http://www.u936.univ-rennes1.fr/dameron/ontology/clinicalTrial/GETUG14preScreening.owl#Not_C_AntecedentInvasiveCancerExceptOlderThan5years"/>
    <rdf:type rdf:resource="http://www.u936.univ-rennes1.fr/dameron/ontology/clinicalTrial/GETUG14preScreening.owl#Not_C_AntecedentRadiotherapyPelvis"/>
    <!-- Unknown value for atcd_prostatectomy -->
    <rdf:type rdf:resource="http://www.u936.univ-rennes1.fr/dameron/ontology/clinicalTrial/GETUG14preScreening.owl#Not_C_AntecedentHormoneTherapy"/>
    <!-- Unknown value for atcd_anticoag_tt -->
    <!-- Unknown value for atcd_hepatic_failure -->
  </ct-core:Patient>


  <ct-core:Patient rdf:ID="patient20901716mdm2009-02-16_79">
    <rdf:type rdf:resource="&ct;DB_PotentiallyEligible"/>
  </ct-core:Patient>

  <ct-core:Patient rdf:ID="patient20901718mdm2009-02-16_80">
    <ct-core:hasConsultationNumber rdf:datatype="&xsd;int">80</ct-core:hasConsultationNumber>
    <rdf:type rdf:resource="http://www.u936.univ-rennes1.fr/dameron/ontology/clinicalTrial/GETUG14preScreening.owl#C_CancerLocatedInProstate"/>
    <rdf:type rdf:resource="http://www.u936.univ-rennes1.fr/dameron/ontology/clinicalTrial/GETUG14preScreening.owl#C_PSAinferior30ngPerMl"/>
    <!-- Unknown value for c_tnm -->
    <rdf:type rdf:resource="http://www.u936.univ-rennes1.fr/dameron/ontology/clinicalTrial/GETUG14preScreening.owl#Not_C_AgeInferior77yo"/>
    <rdf:type rdf:resource="http://www.u936.univ-rennes1.fr/dameron/ontology/clinicalTrial/GETUG14preScreening.owl#Not_C_LifeExpectationSuperiorEqual10years"/>
    <!-- Unknown value for zubrod -->
    <!-- Unknown value for atcd_rptu -->
    <!-- Unknown value for atcd_hip_replac -->
    <rdf:type rdf:resource="http://www.u936.univ-rennes1.fr/dameron/ontology/clinicalTrial/GETUG14preScreening.owl#Not_C_AntecedentInvasiveCancerExceptOlderThan5years"/>
    <rdf:type rdf:resource="http://www.u936.univ-rennes1.fr/dameron/ontology/clinicalTrial/GETUG14preScreening.owl#Not_C_AntecedentRadiotherapyPelvis"/>
    <!-- Unknown value for atcd_prostatectomy -->
    <rdf:type rdf:resource="http://www.u936.univ-rennes1.fr/dameron/ontology/clinicalTrial/GETUG14preScreening.owl#Not_C_AntecedentHormoneTherapy"/>
    <!-- Unknown value for atcd_anticoag_tt -->
    <!-- Unknown value for atcd_hepatic_failure -->
  </ct-core:Patient>


  <ct-core:Patient rdf:ID="patient20901718mdm2009-02-16_80">
    <rdf:type rdf:resource="&ct;DB_NotEligible"/>
  </ct-core:Patient>

  <ct-core:Patient rdf:ID="patient20301255mdm2009-02-23_81">
    <ct-core:hasConsultationNumber rdf:datatype="&xsd;int">81</ct-core:hasConsultationNumber>
    <rdf:type rdf:resource="http://www.u936.univ-rennes1.fr/dameron/ontology/clinicalTrial/GETUG14preScreening.owl#C_CancerLocatedInProstate"/>
    <rdf:type rdf:resource="http://www.u936.univ-rennes1.fr/dameron/ontology/clinicalTrial/GETUG14preScreening.owl#C_PSAinferior30ngPerMl"/>
    <!-- Unknown value for c_tnm -->
    <rdf:type rdf:resource="http://www.u936.univ-rennes1.fr/dameron/ontology/clinicalTrial/GETUG14preScreening.owl#C_AgeInferior77yo"/>
    <!-- Unknown value for atcd_viral_infection -->
    <!-- Unknown value for zubrod -->
    <!-- Unknown value for atcd_rptu -->
    <!-- Unknown value for atcd_hip_replac -->
    <rdf:type rdf:resource="http://www.u936.univ-rennes1.fr/dameron/ontology/clinicalTrial/GETUG14preScreening.owl#Not_C_AntecedentInvasiveCancerExceptOlderThan5years"/>
    <rdf:type rdf:resource="http://www.u936.univ-rennes1.fr/dameron/ontology/clinicalTrial/GETUG14preScreening.owl#C_AntecedentRadiotherapyPelvis"/>
    <!-- Unknown value for atcd_prostatectomy -->
    <rdf:type rdf:resource="http://www.u936.univ-rennes1.fr/dameron/ontology/clinicalTrial/GETUG14preScreening.owl#Not_C_AntecedentHormoneTherapy"/>
    <!-- Unknown value for atcd_anticoag_tt -->
    <!-- Unknown value for atcd_hepatic_failure -->
  </ct-core:Patient>


  <ct-core:Patient rdf:ID="patient20301255mdm2009-02-23_81">
    <rdf:type rdf:resource="&ct;DB_NotEligible"/>
  </ct-core:Patient>

  <ct-core:Patient rdf:ID="patient20808393mdm2009-02-23_82">
    <ct-core:hasConsultationNumber rdf:datatype="&xsd;int">82</ct-core:hasConsultationNumber>
    <rdf:type rdf:resource="http://www.u936.univ-rennes1.fr/dameron/ontology/clinicalTrial/GETUG14preScreening.owl#C_CancerLocatedInProstate"/>
    <rdf:type rdf:resource="http://www.u936.univ-rennes1.fr/dameron/ontology/clinicalTrial/GETUG14preScreening.owl#C_PSAinferior30ngPerMl"/>
    <!-- Unknown value for c_tnm -->
    <rdf:type rdf:resource="http://www.u936.univ-rennes1.fr/dameron/ontology/clinicalTrial/GETUG14preScreening.owl#C_AgeInferior77yo"/>
    <!-- Unknown value for atcd_viral_infection -->
    <!-- Unknown value for zubrod -->
    <rdf:type rdf:resource="http://www.u936.univ-rennes1.fr/dameron/ontology/clinicalTrial/GETUG14preScreening.owl#C_MoreThan3monthsAfterTransuretralProstateResection"/>
    <!-- Unknown value for atcd_hip_replac -->
    <rdf:type rdf:resource="http://www.u936.univ-rennes1.fr/dameron/ontology/clinicalTrial/GETUG14preScreening.owl#Not_C_AntecedentInvasiveCancerExceptOlderThan5years"/>
    <rdf:type rdf:resource="http://www.u936.univ-rennes1.fr/dameron/ontology/clinicalTrial/GETUG14preScreening.owl#Not_C_AntecedentRadiotherapyPelvis"/>
    <!-- Unknown value for atcd_prostatectomy -->
    <rdf:type rdf:resource="http://www.u936.univ-rennes1.fr/dameron/ontology/clinicalTrial/GETUG14preScreening.owl#Not_C_AntecedentHormoneTherapy"/>
    <!-- Unknown value for atcd_anticoag_tt -->
    <!-- Unknown value for atcd_hepatic_failure -->
  </ct-core:Patient>


  <ct-core:Patient rdf:ID="patient20808393mdm2009-02-23_82">
    <rdf:type rdf:resource="&ct;DB_PotentiallyEligible"/>
  </ct-core:Patient>

  <ct-core:Patient rdf:ID="patient20809459mdm2009-02-23_83">
    <ct-core:hasConsultationNumber rdf:datatype="&xsd;int">83</ct-core:hasConsultationNumber>
    <rdf:type rdf:resource="http://www.u936.univ-rennes1.fr/dameron/ontology/clinicalTrial/GETUG14preScreening.owl#Not_C_CancerLocatedInProstate"/>
    <rdf:type rdf:resource="http://www.u936.univ-rennes1.fr/dameron/ontology/clinicalTrial/GETUG14preScreening.owl#C_PSAinferior30ngPerMl"/>
    <!-- Unknown value for c_tnm -->
    <rdf:type rdf:resource="http://www.u936.univ-rennes1.fr/dameron/ontology/clinicalTrial/GETUG14preScreening.owl#C_AgeInferior77yo"/>
    <!-- Unknown value for atcd_viral_infection -->
    <!-- Unknown value for zubrod -->
    <!-- Unknown value for atcd_rptu -->
    <!-- Unknown value for atcd_hip_replac -->
    <rdf:type rdf:resource="http://www.u936.univ-rennes1.fr/dameron/ontology/clinicalTrial/GETUG14preScreening.owl#Not_C_AntecedentInvasiveCancerExceptOlderThan5years"/>
    <rdf:type rdf:resource="http://www.u936.univ-rennes1.fr/dameron/ontology/clinicalTrial/GETUG14preScreening.owl#Not_C_AntecedentRadiotherapyPelvis"/>
    <!-- Unknown value for atcd_prostatectomy -->
    <rdf:type rdf:resource="http://www.u936.univ-rennes1.fr/dameron/ontology/clinicalTrial/GETUG14preScreening.owl#Not_C_AntecedentHormoneTherapy"/>
    <!-- Unknown value for atcd_anticoag_tt -->
    <!-- Unknown value for atcd_hepatic_failure -->
  </ct-core:Patient>


  <ct-core:Patient rdf:ID="patient20809459mdm2009-02-23_83">
    <rdf:type rdf:resource="&ct;DB_NotEligible"/>
  </ct-core:Patient>

  <ct-core:Patient rdf:ID="patient20809735mdm2009-02-23_84">
    <ct-core:hasConsultationNumber rdf:datatype="&xsd;int">84</ct-core:hasConsultationNumber>
    <rdf:type rdf:resource="http://www.u936.univ-rennes1.fr/dameron/ontology/clinicalTrial/GETUG14preScreening.owl#Not_C_CancerLocatedInProstate"/>
    <rdf:type rdf:resource="http://www.u936.univ-rennes1.fr/dameron/ontology/clinicalTrial/GETUG14preScreening.owl#C_PSAinferior30ngPerMl"/>
    <rdf:type rdf:resource="http://www.u936.univ-rennes1.fr/dameron/ontology/clinicalTrial/GETUG14preScreening.owl#C_IntermediateCancerPrognosisGroup"/>
    <rdf:type rdf:resource="http://www.u936.univ-rennes1.fr/dameron/ontology/clinicalTrial/GETUG14preScreening.owl#C_AgeInferior77yo"/>
    <!-- Unknown value for atcd_viral_infection -->
    <!-- Unknown value for zubrod -->
    <!-- Unknown value for atcd_rptu -->
    <!-- Unknown value for atcd_hip_replac -->
    <rdf:type rdf:resource="http://www.u936.univ-rennes1.fr/dameron/ontology/clinicalTrial/GETUG14preScreening.owl#Not_C_AntecedentInvasiveCancerExceptOlderThan5years"/>
    <rdf:type rdf:resource="http://www.u936.univ-rennes1.fr/dameron/ontology/clinicalTrial/GETUG14preScreening.owl#Not_C_AntecedentRadiotherapyPelvis"/>
    <!-- Unknown value for atcd_prostatectomy -->
    <rdf:type rdf:resource="http://www.u936.univ-rennes1.fr/dameron/ontology/clinicalTrial/GETUG14preScreening.owl#Not_C_AntecedentHormoneTherapy"/>
    <!-- Unknown value for atcd_anticoag_tt -->
    <!-- Unknown value for atcd_hepatic_failure -->
  </ct-core:Patient>


  <ct-core:Patient rdf:ID="patient20809735mdm2009-02-23_84">
    <rdf:type rdf:resource="&ct;DB_NotEligible"/>
  </ct-core:Patient>

  <ct-core:Patient rdf:ID="patient20901541mdm2009-02-23_85">
    <ct-core:hasConsultationNumber rdf:datatype="&xsd;int">85</ct-core:hasConsultationNumber>
    <rdf:type rdf:resource="http://www.u936.univ-rennes1.fr/dameron/ontology/clinicalTrial/GETUG14preScreening.owl#C_CancerLocatedInProstate"/>
    <rdf:type rdf:resource="http://www.u936.univ-rennes1.fr/dameron/ontology/clinicalTrial/GETUG14preScreening.owl#C_PSAinferior30ngPerMl"/>
    <!-- Unknown value for c_tnm -->
    <rdf:type rdf:resource="http://www.u936.univ-rennes1.fr/dameron/ontology/clinicalTrial/GETUG14preScreening.owl#C_AgeInferior77yo"/>
    <!-- Unknown value for atcd_viral_infection -->
    <!-- Unknown value for zubrod -->
    <!-- Unknown value for atcd_rptu -->
    <!-- Unknown value for atcd_hip_replac -->
    <rdf:type rdf:resource="http://www.u936.univ-rennes1.fr/dameron/ontology/clinicalTrial/GETUG14preScreening.owl#Not_C_AntecedentInvasiveCancerExceptOlderThan5years"/>
    <rdf:type rdf:resource="http://www.u936.univ-rennes1.fr/dameron/ontology/clinicalTrial/GETUG14preScreening.owl#Not_C_AntecedentRadiotherapyPelvis"/>
    <!-- Unknown value for atcd_prostatectomy -->
    <rdf:type rdf:resource="http://www.u936.univ-rennes1.fr/dameron/ontology/clinicalTrial/GETUG14preScreening.owl#Not_C_AntecedentHormoneTherapy"/>
    <!-- Unknown value for atcd_anticoag_tt -->
    <!-- Unknown value for atcd_hepatic_failure -->
    <!-- Unknown value for biopsy_organ -->
  </ct-core:Patient>


  <ct-core:Patient rdf:ID="patient20901541mdm2009-02-23_85">
    <rdf:type rdf:resource="&ct;DB_PotentiallyEligible"/>
  </ct-core:Patient>

  <ct-core:Patient rdf:ID="patient20901798mdm2009-02-23_86">
    <ct-core:hasConsultationNumber rdf:datatype="&xsd;int">86</ct-core:hasConsultationNumber>
    <rdf:type rdf:resource="http://www.u936.univ-rennes1.fr/dameron/ontology/clinicalTrial/GETUG14preScreening.owl#C_CancerLocatedInProstate"/>
    <rdf:type rdf:resource="http://www.u936.univ-rennes1.fr/dameron/ontology/clinicalTrial/GETUG14preScreening.owl#C_PSAinferior30ngPerMl"/>
    <!-- Unknown value for c_tnm -->
    <rdf:type rdf:resource="http://www.u936.univ-rennes1.fr/dameron/ontology/clinicalTrial/GETUG14preScreening.owl#C_AgeInferior77yo"/>
    <!-- Unknown value for atcd_viral_infection -->
    <!-- Unknown value for zubrod -->
    <!-- Unknown value for atcd_rptu -->
    <!-- Unknown value for atcd_hip_replac -->
    <rdf:type rdf:resource="http://www.u936.univ-rennes1.fr/dameron/ontology/clinicalTrial/GETUG14preScreening.owl#Not_C_AntecedentInvasiveCancerExceptOlderThan5years"/>
    <rdf:type rdf:resource="http://www.u936.univ-rennes1.fr/dameron/ontology/clinicalTrial/GETUG14preScreening.owl#Not_C_AntecedentRadiotherapyPelvis"/>
    <!-- Unknown value for atcd_prostatectomy -->
    <rdf:type rdf:resource="http://www.u936.univ-rennes1.fr/dameron/ontology/clinicalTrial/GETUG14preScreening.owl#Not_C_AntecedentHormoneTherapy"/>
    <!-- Unknown value for atcd_anticoag_tt -->
    <!-- Unknown value for atcd_hepatic_failure -->
  </ct-core:Patient>


  <ct-core:Patient rdf:ID="patient20901798mdm2009-02-23_86">
    <rdf:type rdf:resource="&ct;DB_PotentiallyEligible"/>
  </ct-core:Patient>

  <ct-core:Patient rdf:ID="patient20901992mdm2009-02-23_87">
    <ct-core:hasConsultationNumber rdf:datatype="&xsd;int">87</ct-core:hasConsultationNumber>
    <rdf:type rdf:resource="http://www.u936.univ-rennes1.fr/dameron/ontology/clinicalTrial/GETUG14preScreening.owl#C_CancerLocatedInProstate"/>
    <rdf:type rdf:resource="http://www.u936.univ-rennes1.fr/dameron/ontology/clinicalTrial/GETUG14preScreening.owl#C_PSAinferior30ngPerMl"/>
    <!-- Unknown value for c_tnm -->
    <rdf:type rdf:resource="http://www.u936.univ-rennes1.fr/dameron/ontology/clinicalTrial/GETUG14preScreening.owl#C_AgeInferior77yo"/>
    <!-- Unknown value for atcd_viral_infection -->
    <!-- Unknown value for zubrod -->
    <!-- Unknown value for atcd_rptu -->
    <!-- Unknown value for atcd_hip_replac -->
    <rdf:type rdf:resource="http://www.u936.univ-rennes1.fr/dameron/ontology/clinicalTrial/GETUG14preScreening.owl#Not_C_AntecedentInvasiveCancerExceptOlderThan5years"/>
    <rdf:type rdf:resource="http://www.u936.univ-rennes1.fr/dameron/ontology/clinicalTrial/GETUG14preScreening.owl#Not_C_AntecedentRadiotherapyPelvis"/>
    <!-- Unknown value for atcd_prostatectomy -->
    <rdf:type rdf:resource="http://www.u936.univ-rennes1.fr/dameron/ontology/clinicalTrial/GETUG14preScreening.owl#Not_C_AntecedentHormoneTherapy"/>
    <!-- Unknown value for atcd_anticoag_tt -->
    <!-- Unknown value for atcd_hepatic_failure -->
  </ct-core:Patient>


  <ct-core:Patient rdf:ID="patient20901992mdm2009-02-23_87">
    <rdf:type rdf:resource="&ct;DB_PotentiallyEligible"/>
  </ct-core:Patient>

  <ct-core:Patient rdf:ID="patient20902025mdm2009-02-23_88">
    <ct-core:hasConsultationNumber rdf:datatype="&xsd;int">88</ct-core:hasConsultationNumber>
    <rdf:type rdf:resource="http://www.u936.univ-rennes1.fr/dameron/ontology/clinicalTrial/GETUG14preScreening.owl#C_CancerLocatedInProstate"/>
    <rdf:type rdf:resource="http://www.u936.univ-rennes1.fr/dameron/ontology/clinicalTrial/GETUG14preScreening.owl#C_PSAinferior30ngPerMl"/>
    <!-- Unknown value for c_tnm -->
    <rdf:type rdf:resource="http://www.u936.univ-rennes1.fr/dameron/ontology/clinicalTrial/GETUG14preScreening.owl#C_AgeInferior77yo"/>
    <rdf:type rdf:resource="http://www.u936.univ-rennes1.fr/dameron/ontology/clinicalTrial/GETUG14preScreening.owl#C_LifeExpectationSuperiorEqual10years"/>
    <!-- Unknown value for zubrod -->
    <!-- Unknown value for atcd_rptu -->
    <rdf:type rdf:resource="http://www.u936.univ-rennes1.fr/dameron/ontology/clinicalTrial/GETUG14preScreening.owl#C_AbsenceOfHipReplacement"/>
    <rdf:type rdf:resource="http://www.u936.univ-rennes1.fr/dameron/ontology/clinicalTrial/GETUG14preScreening.owl#Not_C_AntecedentInvasiveCancerExceptOlderThan5years"/>
    <rdf:type rdf:resource="http://www.u936.univ-rennes1.fr/dameron/ontology/clinicalTrial/GETUG14preScreening.owl#Not_C_AntecedentRadiotherapyPelvis"/>
    <!-- Unknown value for atcd_prostatectomy -->
    <rdf:type rdf:resource="http://www.u936.univ-rennes1.fr/dameron/ontology/clinicalTrial/GETUG14preScreening.owl#Not_C_AntecedentHormoneTherapy"/>
    <rdf:type rdf:resource="http://www.u936.univ-rennes1.fr/dameron/ontology/clinicalTrial/GETUG14preScreening.owl#Not_C_AntiCoagulantTreatment"/>
    <rdf:type rdf:resource="http://www.u936.univ-rennes1.fr/dameron/ontology/clinicalTrial/GETUG14preScreening.owl#Not_C_AntecedentHepaticFailure"/>
  </ct-core:Patient>


  <ct-core:Patient rdf:ID="patient20902025mdm2009-02-23_88">
    <rdf:type rdf:resource="&ct;DB_PotentiallyEligible"/>
  </ct-core:Patient>

  <ct-core:Patient rdf:ID="patient20902030mdm2009-02-23_89">
    <ct-core:hasConsultationNumber rdf:datatype="&xsd;int">89</ct-core:hasConsultationNumber>
    <rdf:type rdf:resource="http://www.u936.univ-rennes1.fr/dameron/ontology/clinicalTrial/GETUG14preScreening.owl#Not_C_CancerLocatedInProstate"/>
    <rdf:type rdf:resource="http://www.u936.univ-rennes1.fr/dameron/ontology/clinicalTrial/GETUG14preScreening.owl#C_PSAinferior30ngPerMl"/>
    <!-- Unknown value for c_tnm -->
    <rdf:type rdf:resource="http://www.u936.univ-rennes1.fr/dameron/ontology/clinicalTrial/GETUG14preScreening.owl#C_AgeInferior77yo"/>
    <!-- Unknown value for atcd_viral_infection -->
    <!-- Unknown value for zubrod -->
    <!-- Unknown value for atcd_rptu -->
    <!-- Unknown value for atcd_hip_replac -->
    <rdf:type rdf:resource="http://www.u936.univ-rennes1.fr/dameron/ontology/clinicalTrial/GETUG14preScreening.owl#Not_C_AntecedentInvasiveCancerExceptOlderThan5years"/>
    <rdf:type rdf:resource="http://www.u936.univ-rennes1.fr/dameron/ontology/clinicalTrial/GETUG14preScreening.owl#Not_C_AntecedentRadiotherapyPelvis"/>
    <!-- Unknown value for atcd_prostatectomy -->
    <rdf:type rdf:resource="http://www.u936.univ-rennes1.fr/dameron/ontology/clinicalTrial/GETUG14preScreening.owl#Not_C_AntecedentHormoneTherapy"/>
    <!-- Unknown value for atcd_anticoag_tt -->
    <!-- Unknown value for atcd_hepatic_failure -->
    <!-- Unknown value for biopsy_organ -->
  </ct-core:Patient>


  <ct-core:Patient rdf:ID="patient20902030mdm2009-02-23_89">
    <rdf:type rdf:resource="&ct;DB_NotEligible"/>
  </ct-core:Patient>

  <ct-core:Patient rdf:ID="patient20902034mdm2009-02-23_90">
    <ct-core:hasConsultationNumber rdf:datatype="&xsd;int">90</ct-core:hasConsultationNumber>
    <rdf:type rdf:resource="http://www.u936.univ-rennes1.fr/dameron/ontology/clinicalTrial/GETUG14preScreening.owl#C_CancerLocatedInProstate"/>
    <rdf:type rdf:resource="http://www.u936.univ-rennes1.fr/dameron/ontology/clinicalTrial/GETUG14preScreening.owl#C_PSAinferior30ngPerMl"/>
    <!-- Unknown value for c_tnm -->
    <rdf:type rdf:resource="http://www.u936.univ-rennes1.fr/dameron/ontology/clinicalTrial/GETUG14preScreening.owl#C_AgeInferior77yo"/>
    <rdf:type rdf:resource="http://www.u936.univ-rennes1.fr/dameron/ontology/clinicalTrial/GETUG14preScreening.owl#C_LifeExpectationSuperiorEqual10years"/>
    <!-- Unknown value for zubrod -->
    <rdf:type rdf:resource="http://www.u936.univ-rennes1.fr/dameron/ontology/clinicalTrial/GETUG14preScreening.owl#C_MoreThan3monthsAfterTransuretralProstateResection"/>
    <rdf:type rdf:resource="http://www.u936.univ-rennes1.fr/dameron/ontology/clinicalTrial/GETUG14preScreening.owl#C_AbsenceOfHipReplacement"/>
    <rdf:type rdf:resource="http://www.u936.univ-rennes1.fr/dameron/ontology/clinicalTrial/GETUG14preScreening.owl#Not_C_AntecedentInvasiveCancerExceptOlderThan5years"/>
    <rdf:type rdf:resource="http://www.u936.univ-rennes1.fr/dameron/ontology/clinicalTrial/GETUG14preScreening.owl#Not_C_AntecedentRadiotherapyPelvis"/>
    <!-- Unknown value for atcd_prostatectomy -->
    <rdf:type rdf:resource="http://www.u936.univ-rennes1.fr/dameron/ontology/clinicalTrial/GETUG14preScreening.owl#Not_C_AntecedentHormoneTherapy"/>
    <rdf:type rdf:resource="http://www.u936.univ-rennes1.fr/dameron/ontology/clinicalTrial/GETUG14preScreening.owl#Not_C_AntiCoagulantTreatment"/>
    <rdf:type rdf:resource="http://www.u936.univ-rennes1.fr/dameron/ontology/clinicalTrial/GETUG14preScreening.owl#Not_C_AntecedentHepaticFailure"/>
  </ct-core:Patient>


  <ct-core:Patient rdf:ID="patient20902034mdm2009-02-23_90">
    <rdf:type rdf:resource="&ct;DB_PotentiallyEligible"/>
  </ct-core:Patient>

  <ct-core:Patient rdf:ID="patient20902035mdm2009-02-23_91">
    <ct-core:hasConsultationNumber rdf:datatype="&xsd;int">91</ct-core:hasConsultationNumber>
    <rdf:type rdf:resource="http://www.u936.univ-rennes1.fr/dameron/ontology/clinicalTrial/GETUG14preScreening.owl#C_CancerLocatedInProstate"/>
    <rdf:type rdf:resource="http://www.u936.univ-rennes1.fr/dameron/ontology/clinicalTrial/GETUG14preScreening.owl#C_PSAinferior30ngPerMl"/>
    <!-- Unknown value for c_tnm -->
    <rdf:type rdf:resource="http://www.u936.univ-rennes1.fr/dameron/ontology/clinicalTrial/GETUG14preScreening.owl#C_AgeInferior77yo"/>
    <!-- Unknown value for atcd_viral_infection -->
    <!-- Unknown value for zubrod -->
    <rdf:type rdf:resource="http://www.u936.univ-rennes1.fr/dameron/ontology/clinicalTrial/GETUG14preScreening.owl#C_MoreThan3monthsAfterTransuretralProstateResection"/>
    <!-- Unknown value for atcd_hip_replac -->
    <rdf:type rdf:resource="http://www.u936.univ-rennes1.fr/dameron/ontology/clinicalTrial/GETUG14preScreening.owl#Not_C_AntecedentInvasiveCancerExceptOlderThan5years"/>
    <rdf:type rdf:resource="http://www.u936.univ-rennes1.fr/dameron/ontology/clinicalTrial/GETUG14preScreening.owl#Not_C_AntecedentRadiotherapyPelvis"/>
    <!-- Unknown value for atcd_prostatectomy -->
    <rdf:type rdf:resource="http://www.u936.univ-rennes1.fr/dameron/ontology/clinicalTrial/GETUG14preScreening.owl#Not_C_AntecedentHormoneTherapy"/>
    <!-- Unknown value for atcd_anticoag_tt -->
    <!-- Unknown value for atcd_hepatic_failure -->
    <!-- Unknown value for biopsy_organ -->
  </ct-core:Patient>


  <ct-core:Patient rdf:ID="patient20902035mdm2009-02-23_91">
    <rdf:type rdf:resource="&ct;DB_PotentiallyEligible"/>
  </ct-core:Patient>

  <ct-core:Patient rdf:ID="patient20902036mdm2009-02-23_92">
    <ct-core:hasConsultationNumber rdf:datatype="&xsd;int">92</ct-core:hasConsultationNumber>
    <rdf:type rdf:resource="http://www.u936.univ-rennes1.fr/dameron/ontology/clinicalTrial/GETUG14preScreening.owl#C_CancerLocatedInProstate"/>
    <rdf:type rdf:resource="http://www.u936.univ-rennes1.fr/dameron/ontology/clinicalTrial/GETUG14preScreening.owl#C_PSAinferior30ngPerMl"/>
    <!-- Unknown value for c_tnm -->
    <rdf:type rdf:resource="http://www.u936.univ-rennes1.fr/dameron/ontology/clinicalTrial/GETUG14preScreening.owl#C_AgeInferior77yo"/>
    <rdf:type rdf:resource="http://www.u936.univ-rennes1.fr/dameron/ontology/clinicalTrial/GETUG14preScreening.owl#C_LifeExpectationSuperiorEqual10years"/>
    <!-- Unknown value for zubrod -->
    <!-- Unknown value for atcd_rptu -->
    <rdf:type rdf:resource="http://www.u936.univ-rennes1.fr/dameron/ontology/clinicalTrial/GETUG14preScreening.owl#C_AbsenceOfHipReplacement"/>
    <rdf:type rdf:resource="http://www.u936.univ-rennes1.fr/dameron/ontology/clinicalTrial/GETUG14preScreening.owl#Not_C_AntecedentInvasiveCancerExceptOlderThan5years"/>
    <rdf:type rdf:resource="http://www.u936.univ-rennes1.fr/dameron/ontology/clinicalTrial/GETUG14preScreening.owl#Not_C_AntecedentRadiotherapyPelvis"/>
    <!-- Unknown value for atcd_prostatectomy -->
    <rdf:type rdf:resource="http://www.u936.univ-rennes1.fr/dameron/ontology/clinicalTrial/GETUG14preScreening.owl#Not_C_AntecedentHormoneTherapy"/>
    <rdf:type rdf:resource="http://www.u936.univ-rennes1.fr/dameron/ontology/clinicalTrial/GETUG14preScreening.owl#Not_C_AntiCoagulantTreatment"/>
    <rdf:type rdf:resource="http://www.u936.univ-rennes1.fr/dameron/ontology/clinicalTrial/GETUG14preScreening.owl#Not_C_AntecedentHepaticFailure"/>
  </ct-core:Patient>


  <ct-core:Patient rdf:ID="patient20902036mdm2009-02-23_92">
    <rdf:type rdf:resource="&ct;DB_PotentiallyEligible"/>
  </ct-core:Patient>

  <ct-core:Patient rdf:ID="patient20902076mdm2009-03-02_93">
    <ct-core:hasConsultationNumber rdf:datatype="&xsd;int">93</ct-core:hasConsultationNumber>
    <rdf:type rdf:resource="http://www.u936.univ-rennes1.fr/dameron/ontology/clinicalTrial/GETUG14preScreening.owl#C_CancerLocatedInProstate"/>
    <rdf:type rdf:resource="http://www.u936.univ-rennes1.fr/dameron/ontology/clinicalTrial/GETUG14preScreening.owl#C_PSAinferior30ngPerMl"/>
    <!-- Unknown value for c_tnm -->
    <rdf:type rdf:resource="http://www.u936.univ-rennes1.fr/dameron/ontology/clinicalTrial/GETUG14preScreening.owl#C_AgeInferior77yo"/>
    <rdf:type rdf:resource="http://www.u936.univ-rennes1.fr/dameron/ontology/clinicalTrial/GETUG14preScreening.owl#C_LifeExpectationSuperiorEqual10years"/>
    <!-- Unknown value for zubrod -->
    <!-- Unknown value for atcd_rptu -->
    <rdf:type rdf:resource="http://www.u936.univ-rennes1.fr/dameron/ontology/clinicalTrial/GETUG14preScreening.owl#C_AbsenceOfHipReplacement"/>
    <rdf:type rdf:resource="http://www.u936.univ-rennes1.fr/dameron/ontology/clinicalTrial/GETUG14preScreening.owl#Not_C_AntecedentInvasiveCancerExceptOlderThan5years"/>
    <rdf:type rdf:resource="http://www.u936.univ-rennes1.fr/dameron/ontology/clinicalTrial/GETUG14preScreening.owl#Not_C_AntecedentRadiotherapyPelvis"/>
    <!-- Unknown value for atcd_prostatectomy -->
    <rdf:type rdf:resource="http://www.u936.univ-rennes1.fr/dameron/ontology/clinicalTrial/GETUG14preScreening.owl#Not_C_AntecedentHormoneTherapy"/>
    <rdf:type rdf:resource="http://www.u936.univ-rennes1.fr/dameron/ontology/clinicalTrial/GETUG14preScreening.owl#Not_C_AntiCoagulantTreatment"/>
    <rdf:type rdf:resource="http://www.u936.univ-rennes1.fr/dameron/ontology/clinicalTrial/GETUG14preScreening.owl#Not_C_AntecedentHepaticFailure"/>
  </ct-core:Patient>


  <ct-core:Patient rdf:ID="patient20902076mdm2009-03-02_93">
    <rdf:type rdf:resource="&ct;DB_PotentiallyEligible"/>
  </ct-core:Patient>

  <ct-core:Patient rdf:ID="patient20902079mdm2009-03-02_94">
    <ct-core:hasConsultationNumber rdf:datatype="&xsd;int">94</ct-core:hasConsultationNumber>
    <rdf:type rdf:resource="http://www.u936.univ-rennes1.fr/dameron/ontology/clinicalTrial/GETUG14preScreening.owl#C_CancerLocatedInProstate"/>
    <rdf:type rdf:resource="http://www.u936.univ-rennes1.fr/dameron/ontology/clinicalTrial/GETUG14preScreening.owl#Not_C_PSAinferior30ngPerMl"/>
    <!-- Unknown value for c_tnm -->
    <rdf:type rdf:resource="http://www.u936.univ-rennes1.fr/dameron/ontology/clinicalTrial/GETUG14preScreening.owl#Not_C_AgeInferior77yo"/>
    <rdf:type rdf:resource="http://www.u936.univ-rennes1.fr/dameron/ontology/clinicalTrial/GETUG14preScreening.owl#Not_C_LifeExpectationSuperiorEqual10years"/>
    <!-- Unknown value for zubrod -->
    <!-- Unknown value for atcd_rptu -->
    <!-- Unknown value for atcd_hip_replac -->
    <rdf:type rdf:resource="http://www.u936.univ-rennes1.fr/dameron/ontology/clinicalTrial/GETUG14preScreening.owl#Not_C_AntecedentInvasiveCancerExceptOlderThan5years"/>
    <!-- Unknown value for atcd_radiation_th -->
    <!-- Unknown value for atcd_prostatectomy -->
    <rdf:type rdf:resource="http://www.u936.univ-rennes1.fr/dameron/ontology/clinicalTrial/GETUG14preScreening.owl#Not_C_AntecedentHormoneTherapy"/>
    <!-- Unknown value for atcd_anticoag_tt -->
    <!-- Unknown value for atcd_hepatic_failure -->
  </ct-core:Patient>


  <ct-core:Patient rdf:ID="patient20902079mdm2009-03-02_94">
    <rdf:type rdf:resource="&ct;DB_NotEligible"/>
  </ct-core:Patient>

  <ct-core:Patient rdf:ID="patient20902080mdm2009-03-02_95">
    <ct-core:hasConsultationNumber rdf:datatype="&xsd;int">95</ct-core:hasConsultationNumber>
    <rdf:type rdf:resource="http://www.u936.univ-rennes1.fr/dameron/ontology/clinicalTrial/GETUG14preScreening.owl#C_CancerLocatedInProstate"/>
    <rdf:type rdf:resource="http://www.u936.univ-rennes1.fr/dameron/ontology/clinicalTrial/GETUG14preScreening.owl#C_PSAinferior30ngPerMl"/>
    <!-- Unknown value for c_tnm -->
    <rdf:type rdf:resource="http://www.u936.univ-rennes1.fr/dameron/ontology/clinicalTrial/GETUG14preScreening.owl#C_AgeInferior77yo"/>
    <!-- Unknown value for atcd_viral_infection -->
    <!-- Unknown value for zubrod -->
    <!-- Unknown value for atcd_rptu -->
    <!-- Unknown value for atcd_hip_replac -->
    <rdf:type rdf:resource="http://www.u936.univ-rennes1.fr/dameron/ontology/clinicalTrial/GETUG14preScreening.owl#Not_C_AntecedentInvasiveCancerExceptOlderThan5years"/>
    <rdf:type rdf:resource="http://www.u936.univ-rennes1.fr/dameron/ontology/clinicalTrial/GETUG14preScreening.owl#Not_C_AntecedentRadiotherapyPelvis"/>
    <!-- Unknown value for atcd_prostatectomy -->
    <rdf:type rdf:resource="http://www.u936.univ-rennes1.fr/dameron/ontology/clinicalTrial/GETUG14preScreening.owl#Not_C_AntecedentHormoneTherapy"/>
    <!-- Unknown value for atcd_anticoag_tt -->
    <!-- Unknown value for atcd_hepatic_failure -->
  </ct-core:Patient>


  <ct-core:Patient rdf:ID="patient20902080mdm2009-03-02_95">
    <rdf:type rdf:resource="&ct;DB_PotentiallyEligible"/>
  </ct-core:Patient>

  <ct-core:Patient rdf:ID="patient20902081mdm2009-03-02_96">
    <ct-core:hasConsultationNumber rdf:datatype="&xsd;int">96</ct-core:hasConsultationNumber>
    <rdf:type rdf:resource="http://www.u936.univ-rennes1.fr/dameron/ontology/clinicalTrial/GETUG14preScreening.owl#C_CancerLocatedInProstate"/>
    <rdf:type rdf:resource="http://www.u936.univ-rennes1.fr/dameron/ontology/clinicalTrial/GETUG14preScreening.owl#Not_C_PSAinferior30ngPerMl"/>
    <rdf:type rdf:resource="http://www.u936.univ-rennes1.fr/dameron/ontology/clinicalTrial/GETUG14preScreening.owl#C_IntermediateCancerPrognosisGroup"/>
    <rdf:type rdf:resource="http://www.u936.univ-rennes1.fr/dameron/ontology/clinicalTrial/GETUG14preScreening.owl#C_AgeInferior77yo"/>
    <!-- Unknown value for atcd_viral_infection -->
    <!-- Unknown value for zubrod -->
    <!-- Unknown value for atcd_rptu -->
    <!-- Unknown value for atcd_hip_replac -->
    <rdf:type rdf:resource="http://www.u936.univ-rennes1.fr/dameron/ontology/clinicalTrial/GETUG14preScreening.owl#Not_C_AntecedentInvasiveCancerExceptOlderThan5years"/>
    <rdf:type rdf:resource="http://www.u936.univ-rennes1.fr/dameron/ontology/clinicalTrial/GETUG14preScreening.owl#Not_C_AntecedentRadiotherapyPelvis"/>
    <!-- Unknown value for atcd_prostatectomy -->
    <rdf:type rdf:resource="http://www.u936.univ-rennes1.fr/dameron/ontology/clinicalTrial/GETUG14preScreening.owl#Not_C_AntecedentHormoneTherapy"/>
    <!-- Unknown value for atcd_anticoag_tt -->
    <!-- Unknown value for atcd_hepatic_failure -->
  </ct-core:Patient>


  <ct-core:Patient rdf:ID="patient20902081mdm2009-03-02_96">
    <rdf:type rdf:resource="&ct;DB_NotEligible"/>
  </ct-core:Patient>

  <ct-core:Patient rdf:ID="patient20902082mdm2009-03-02_97">
    <ct-core:hasConsultationNumber rdf:datatype="&xsd;int">97</ct-core:hasConsultationNumber>
    <rdf:type rdf:resource="http://www.u936.univ-rennes1.fr/dameron/ontology/clinicalTrial/GETUG14preScreening.owl#C_CancerLocatedInProstate"/>
    <rdf:type rdf:resource="http://www.u936.univ-rennes1.fr/dameron/ontology/clinicalTrial/GETUG14preScreening.owl#C_PSAinferior30ngPerMl"/>
    <!-- Unknown value for c_tnm -->
    <rdf:type rdf:resource="http://www.u936.univ-rennes1.fr/dameron/ontology/clinicalTrial/GETUG14preScreening.owl#C_AgeInferior77yo"/>
    <!-- Unknown value for atcd_viral_infection -->
    <!-- Unknown value for zubrod -->
    <!-- Unknown value for atcd_rptu -->
    <!-- Unknown value for atcd_hip_replac -->
    <rdf:type rdf:resource="http://www.u936.univ-rennes1.fr/dameron/ontology/clinicalTrial/GETUG14preScreening.owl#Not_C_AntecedentInvasiveCancerExceptOlderThan5years"/>
    <rdf:type rdf:resource="http://www.u936.univ-rennes1.fr/dameron/ontology/clinicalTrial/GETUG14preScreening.owl#Not_C_AntecedentRadiotherapyPelvis"/>
    <!-- Unknown value for atcd_prostatectomy -->
    <rdf:type rdf:resource="http://www.u936.univ-rennes1.fr/dameron/ontology/clinicalTrial/GETUG14preScreening.owl#Not_C_AntecedentHormoneTherapy"/>
    <!-- Unknown value for atcd_anticoag_tt -->
    <!-- Unknown value for atcd_hepatic_failure -->
  </ct-core:Patient>


  <ct-core:Patient rdf:ID="patient20902082mdm2009-03-02_97">
    <rdf:type rdf:resource="&ct;DB_PotentiallyEligible"/>
  </ct-core:Patient>

  <ct-core:Patient rdf:ID="patient20902083mdm2009-03-02_98">
    <ct-core:hasConsultationNumber rdf:datatype="&xsd;int">98</ct-core:hasConsultationNumber>
    <rdf:type rdf:resource="http://www.u936.univ-rennes1.fr/dameron/ontology/clinicalTrial/GETUG14preScreening.owl#C_CancerLocatedInProstate"/>
    <rdf:type rdf:resource="http://www.u936.univ-rennes1.fr/dameron/ontology/clinicalTrial/GETUG14preScreening.owl#C_PSAinferior30ngPerMl"/>
    <!-- Unknown value for c_tnm -->
    <rdf:type rdf:resource="http://www.u936.univ-rennes1.fr/dameron/ontology/clinicalTrial/GETUG14preScreening.owl#C_AgeInferior77yo"/>
    <!-- Unknown value for atcd_viral_infection -->
    <!-- Unknown value for zubrod -->
    <!-- Unknown value for atcd_rptu -->
    <!-- Unknown value for atcd_hip_replac -->
    <rdf:type rdf:resource="http://www.u936.univ-rennes1.fr/dameron/ontology/clinicalTrial/GETUG14preScreening.owl#Not_C_AntecedentInvasiveCancerExceptOlderThan5years"/>
    <rdf:type rdf:resource="http://www.u936.univ-rennes1.fr/dameron/ontology/clinicalTrial/GETUG14preScreening.owl#Not_C_AntecedentRadiotherapyPelvis"/>
    <!-- Unknown value for atcd_prostatectomy -->
    <rdf:type rdf:resource="http://www.u936.univ-rennes1.fr/dameron/ontology/clinicalTrial/GETUG14preScreening.owl#Not_C_AntecedentHormoneTherapy"/>
    <!-- Unknown value for atcd_anticoag_tt -->
    <!-- Unknown value for atcd_hepatic_failure -->
  </ct-core:Patient>


  <ct-core:Patient rdf:ID="patient20902083mdm2009-03-02_98">
    <rdf:type rdf:resource="&ct;DB_PotentiallyEligible"/>
  </ct-core:Patient>

  <ct-core:Patient rdf:ID="patient20902086mdm2009-03-02_99">
    <ct-core:hasConsultationNumber rdf:datatype="&xsd;int">99</ct-core:hasConsultationNumber>
    <rdf:type rdf:resource="http://www.u936.univ-rennes1.fr/dameron/ontology/clinicalTrial/GETUG14preScreening.owl#C_CancerLocatedInProstate"/>
    <rdf:type rdf:resource="http://www.u936.univ-rennes1.fr/dameron/ontology/clinicalTrial/GETUG14preScreening.owl#C_PSAinferior30ngPerMl"/>
    <!-- Unknown value for c_tnm -->
    <rdf:type rdf:resource="http://www.u936.univ-rennes1.fr/dameron/ontology/clinicalTrial/GETUG14preScreening.owl#C_AgeInferior77yo"/>
    <!-- Unknown value for atcd_viral_infection -->
    <!-- Unknown value for zubrod -->
    <!-- Unknown value for atcd_rptu -->
    <!-- Unknown value for atcd_hip_replac -->
    <rdf:type rdf:resource="http://www.u936.univ-rennes1.fr/dameron/ontology/clinicalTrial/GETUG14preScreening.owl#Not_C_AntecedentInvasiveCancerExceptOlderThan5years"/>
    <rdf:type rdf:resource="http://www.u936.univ-rennes1.fr/dameron/ontology/clinicalTrial/GETUG14preScreening.owl#Not_C_AntecedentRadiotherapyPelvis"/>
    <!-- Unknown value for atcd_prostatectomy -->
    <rdf:type rdf:resource="http://www.u936.univ-rennes1.fr/dameron/ontology/clinicalTrial/GETUG14preScreening.owl#Not_C_AntecedentHormoneTherapy"/>
    <rdf:type rdf:resource="http://www.u936.univ-rennes1.fr/dameron/ontology/clinicalTrial/GETUG14preScreening.owl#Not_C_AntiCoagulantTreatment"/>
    <!-- Unknown value for atcd_hepatic_failure -->
  </ct-core:Patient>


  <ct-core:Patient rdf:ID="patient20902086mdm2009-03-02_99">
    <rdf:type rdf:resource="&ct;DB_PotentiallyEligible"/>
  </ct-core:Patient>

  <ct-core:Patient rdf:ID="patient20808483mdm2009-03-02_100">
    <ct-core:hasConsultationNumber rdf:datatype="&xsd;int">100</ct-core:hasConsultationNumber>
    <rdf:type rdf:resource="http://www.u936.univ-rennes1.fr/dameron/ontology/clinicalTrial/GETUG14preScreening.owl#Not_C_CancerLocatedInProstate"/>
    <rdf:type rdf:resource="http://www.u936.univ-rennes1.fr/dameron/ontology/clinicalTrial/GETUG14preScreening.owl#C_PSAinferior30ngPerMl"/>
    <!-- Unknown value for c_tnm -->
    <rdf:type rdf:resource="http://www.u936.univ-rennes1.fr/dameron/ontology/clinicalTrial/GETUG14preScreening.owl#C_AgeInferior77yo"/>
    <!-- Unknown value for atcd_viral_infection -->
    <!-- Unknown value for zubrod -->
    <!-- Unknown value for atcd_rptu -->
    <!-- Unknown value for atcd_hip_replac -->
    <rdf:type rdf:resource="http://www.u936.univ-rennes1.fr/dameron/ontology/clinicalTrial/GETUG14preScreening.owl#Not_C_AntecedentInvasiveCancerExceptOlderThan5years"/>
    <rdf:type rdf:resource="http://www.u936.univ-rennes1.fr/dameron/ontology/clinicalTrial/GETUG14preScreening.owl#Not_C_AntecedentRadiotherapyPelvis"/>
    <!-- Unknown value for atcd_prostatectomy -->
    <rdf:type rdf:resource="http://www.u936.univ-rennes1.fr/dameron/ontology/clinicalTrial/GETUG14preScreening.owl#Not_C_AntecedentHormoneTherapy"/>
    <!-- Unknown value for atcd_anticoag_tt -->
    <!-- Unknown value for atcd_hepatic_failure -->
    <!-- Unknown value for biopsy_organ -->
  </ct-core:Patient>


  <ct-core:Patient rdf:ID="patient20808483mdm2009-03-02_100">
    <rdf:type rdf:resource="&ct;DB_NotEligible"/>
  </ct-core:Patient>

  <ct-core:Patient rdf:ID="patient20900486mdm2009-03-02_101">
    <ct-core:hasConsultationNumber rdf:datatype="&xsd;int">101</ct-core:hasConsultationNumber>
    <rdf:type rdf:resource="http://www.u936.univ-rennes1.fr/dameron/ontology/clinicalTrial/GETUG14preScreening.owl#C_CancerLocatedInProstate"/>
    <rdf:type rdf:resource="http://www.u936.univ-rennes1.fr/dameron/ontology/clinicalTrial/GETUG14preScreening.owl#C_PSAinferior30ngPerMl"/>
    <rdf:type rdf:resource="http://www.u936.univ-rennes1.fr/dameron/ontology/clinicalTrial/GETUG14preScreening.owl#C_IntermediateCancerPrognosisGroup"/>
    <rdf:type rdf:resource="http://www.u936.univ-rennes1.fr/dameron/ontology/clinicalTrial/GETUG14preScreening.owl#C_AgeInferior77yo"/>
    <!-- Unknown value for atcd_viral_infection -->
    <!-- Unknown value for zubrod -->
    <!-- Unknown value for atcd_rptu -->
    <!-- Unknown value for atcd_hip_replac -->
    <rdf:type rdf:resource="http://www.u936.univ-rennes1.fr/dameron/ontology/clinicalTrial/GETUG14preScreening.owl#Not_C_AntecedentInvasiveCancerExceptOlderThan5years"/>
    <rdf:type rdf:resource="http://www.u936.univ-rennes1.fr/dameron/ontology/clinicalTrial/GETUG14preScreening.owl#Not_C_AntecedentRadiotherapyPelvis"/>
    <!-- Unknown value for atcd_prostatectomy -->
    <rdf:type rdf:resource="http://www.u936.univ-rennes1.fr/dameron/ontology/clinicalTrial/GETUG14preScreening.owl#Not_C_AntecedentHormoneTherapy"/>
    <rdf:type rdf:resource="http://www.u936.univ-rennes1.fr/dameron/ontology/clinicalTrial/GETUG14preScreening.owl#Not_C_AntiCoagulantTreatment"/>
    <!-- Unknown value for atcd_hepatic_failure -->
  </ct-core:Patient>


  <ct-core:Patient rdf:ID="patient20900486mdm2009-03-02_101">
    <rdf:type rdf:resource="&ct;DB_PotentiallyEligible"/>
  </ct-core:Patient>

  <ct-core:Patient rdf:ID="patient20901371mdm2009-03-02_102">
    <ct-core:hasConsultationNumber rdf:datatype="&xsd;int">102</ct-core:hasConsultationNumber>
    <rdf:type rdf:resource="http://www.u936.univ-rennes1.fr/dameron/ontology/clinicalTrial/GETUG14preScreening.owl#C_CancerLocatedInProstate"/>
    <rdf:type rdf:resource="http://www.u936.univ-rennes1.fr/dameron/ontology/clinicalTrial/GETUG14preScreening.owl#C_PSAinferior30ngPerMl"/>
    <!-- Unknown value for c_tnm -->
    <rdf:type rdf:resource="http://www.u936.univ-rennes1.fr/dameron/ontology/clinicalTrial/GETUG14preScreening.owl#C_AgeInferior77yo"/>
    <rdf:type rdf:resource="http://www.u936.univ-rennes1.fr/dameron/ontology/clinicalTrial/GETUG14preScreening.owl#C_LifeExpectationSuperiorEqual10years"/>
    <!-- Unknown value for zubrod -->
    <!-- Unknown value for atcd_rptu -->
    <rdf:type rdf:resource="http://www.u936.univ-rennes1.fr/dameron/ontology/clinicalTrial/GETUG14preScreening.owl#C_AbsenceOfHipReplacement"/>
    <rdf:type rdf:resource="http://www.u936.univ-rennes1.fr/dameron/ontology/clinicalTrial/GETUG14preScreening.owl#Not_C_AntecedentInvasiveCancerExceptOlderThan5years"/>
    <rdf:type rdf:resource="http://www.u936.univ-rennes1.fr/dameron/ontology/clinicalTrial/GETUG14preScreening.owl#Not_C_AntecedentRadiotherapyPelvis"/>
    <!-- Unknown value for atcd_prostatectomy -->
    <rdf:type rdf:resource="http://www.u936.univ-rennes1.fr/dameron/ontology/clinicalTrial/GETUG14preScreening.owl#Not_C_AntecedentHormoneTherapy"/>
    <rdf:type rdf:resource="http://www.u936.univ-rennes1.fr/dameron/ontology/clinicalTrial/GETUG14preScreening.owl#Not_C_AntiCoagulantTreatment"/>
    <rdf:type rdf:resource="http://www.u936.univ-rennes1.fr/dameron/ontology/clinicalTrial/GETUG14preScreening.owl#Not_C_AntecedentHepaticFailure"/>
  </ct-core:Patient>


  <ct-core:Patient rdf:ID="patient20901371mdm2009-03-02_102">
    <rdf:type rdf:resource="&ct;DB_PotentiallyEligible"/>
  </ct-core:Patient>

  <ct-core:Patient rdf:ID="patient20901855mdm2009-03-02_103">
    <ct-core:hasConsultationNumber rdf:datatype="&xsd;int">103</ct-core:hasConsultationNumber>
    <rdf:type rdf:resource="http://www.u936.univ-rennes1.fr/dameron/ontology/clinicalTrial/GETUG14preScreening.owl#C_CancerLocatedInProstate"/>
    <rdf:type rdf:resource="http://www.u936.univ-rennes1.fr/dameron/ontology/clinicalTrial/GETUG14preScreening.owl#C_PSAinferior30ngPerMl"/>
    <rdf:type rdf:resource="http://www.u936.univ-rennes1.fr/dameron/ontology/clinicalTrial/GETUG14preScreening.owl#C_AgeInferior77yo"/>
    <!-- Unknown value for atcd_viral_infection -->
    <!-- Unknown value for zubrod -->
    <!-- Unknown value for atcd_rptu -->
    <!-- Unknown value for atcd_hip_replac -->
    <rdf:type rdf:resource="http://www.u936.univ-rennes1.fr/dameron/ontology/clinicalTrial/GETUG14preScreening.owl#Not_C_AntecedentInvasiveCancerExceptOlderThan5years"/>
    <rdf:type rdf:resource="http://www.u936.univ-rennes1.fr/dameron/ontology/clinicalTrial/GETUG14preScreening.owl#Not_C_AntecedentRadiotherapyPelvis"/>
    <!-- Unknown value for atcd_prostatectomy -->
    <rdf:type rdf:resource="http://www.u936.univ-rennes1.fr/dameron/ontology/clinicalTrial/GETUG14preScreening.owl#Not_C_AntecedentHormoneTherapy"/>
    <!-- Unknown value for atcd_anticoag_tt -->
    <!-- Unknown value for atcd_hepatic_failure -->
  </ct-core:Patient>


  <ct-core:Patient rdf:ID="patient20901855mdm2009-03-02_103">
    <rdf:type rdf:resource="&ct;DB_PotentiallyEligible"/>
  </ct-core:Patient>

  <ct-core:Patient rdf:ID="patient20901921mdm2009-03-02_104">
    <ct-core:hasConsultationNumber rdf:datatype="&xsd;int">104</ct-core:hasConsultationNumber>
    <rdf:type rdf:resource="http://www.u936.univ-rennes1.fr/dameron/ontology/clinicalTrial/GETUG14preScreening.owl#C_CancerLocatedInProstate"/>
    <rdf:type rdf:resource="http://www.u936.univ-rennes1.fr/dameron/ontology/clinicalTrial/GETUG14preScreening.owl#C_PSAinferior30ngPerMl"/>
    <!-- Unknown value for c_tnm -->
    <rdf:type rdf:resource="http://www.u936.univ-rennes1.fr/dameron/ontology/clinicalTrial/GETUG14preScreening.owl#C_AgeInferior77yo"/>
    <rdf:type rdf:resource="http://www.u936.univ-rennes1.fr/dameron/ontology/clinicalTrial/GETUG14preScreening.owl#C_LifeExpectationSuperiorEqual10years"/>
    <!-- Unknown value for zubrod -->
    <!-- Unknown value for atcd_rptu -->
    <rdf:type rdf:resource="http://www.u936.univ-rennes1.fr/dameron/ontology/clinicalTrial/GETUG14preScreening.owl#C_AbsenceOfHipReplacement"/>
    <rdf:type rdf:resource="http://www.u936.univ-rennes1.fr/dameron/ontology/clinicalTrial/GETUG14preScreening.owl#Not_C_AntecedentInvasiveCancerExceptOlderThan5years"/>
    <rdf:type rdf:resource="http://www.u936.univ-rennes1.fr/dameron/ontology/clinicalTrial/GETUG14preScreening.owl#Not_C_AntecedentRadiotherapyPelvis"/>
    <!-- Unknown value for atcd_prostatectomy -->
    <rdf:type rdf:resource="http://www.u936.univ-rennes1.fr/dameron/ontology/clinicalTrial/GETUG14preScreening.owl#Not_C_AntecedentHormoneTherapy"/>
    <rdf:type rdf:resource="http://www.u936.univ-rennes1.fr/dameron/ontology/clinicalTrial/GETUG14preScreening.owl#Not_C_AntiCoagulantTreatment"/>
    <rdf:type rdf:resource="http://www.u936.univ-rennes1.fr/dameron/ontology/clinicalTrial/GETUG14preScreening.owl#Not_C_AntecedentHepaticFailure"/>
  </ct-core:Patient>


  <ct-core:Patient rdf:ID="patient20901921mdm2009-03-02_104">
    <rdf:type rdf:resource="&ct;DB_PotentiallyEligible"/>
  </ct-core:Patient>

  <ct-core:Patient rdf:ID="patient20902074mdm2009-03-02_105">
    <ct-core:hasConsultationNumber rdf:datatype="&xsd;int">105</ct-core:hasConsultationNumber>
    <rdf:type rdf:resource="http://www.u936.univ-rennes1.fr/dameron/ontology/clinicalTrial/GETUG14preScreening.owl#C_CancerLocatedInProstate"/>
    <rdf:type rdf:resource="http://www.u936.univ-rennes1.fr/dameron/ontology/clinicalTrial/GETUG14preScreening.owl#C_PSAinferior30ngPerMl"/>
    <!-- Unknown value for c_tnm -->
    <rdf:type rdf:resource="http://www.u936.univ-rennes1.fr/dameron/ontology/clinicalTrial/GETUG14preScreening.owl#C_AgeInferior77yo"/>
    <rdf:type rdf:resource="http://www.u936.univ-rennes1.fr/dameron/ontology/clinicalTrial/GETUG14preScreening.owl#C_LifeExpectationSuperiorEqual10years"/>
    <!-- Unknown value for zubrod -->
    <!-- Unknown value for atcd_rptu -->
    <rdf:type rdf:resource="http://www.u936.univ-rennes1.fr/dameron/ontology/clinicalTrial/GETUG14preScreening.owl#C_AbsenceOfHipReplacement"/>
    <rdf:type rdf:resource="http://www.u936.univ-rennes1.fr/dameron/ontology/clinicalTrial/GETUG14preScreening.owl#Not_C_AntecedentInvasiveCancerExceptOlderThan5years"/>
    <rdf:type rdf:resource="http://www.u936.univ-rennes1.fr/dameron/ontology/clinicalTrial/GETUG14preScreening.owl#Not_C_AntecedentRadiotherapyPelvis"/>
    <!-- Unknown value for atcd_prostatectomy -->
    <rdf:type rdf:resource="http://www.u936.univ-rennes1.fr/dameron/ontology/clinicalTrial/GETUG14preScreening.owl#Not_C_AntecedentHormoneTherapy"/>
    <rdf:type rdf:resource="http://www.u936.univ-rennes1.fr/dameron/ontology/clinicalTrial/GETUG14preScreening.owl#Not_C_AntiCoagulantTreatment"/>
    <rdf:type rdf:resource="http://www.u936.univ-rennes1.fr/dameron/ontology/clinicalTrial/GETUG14preScreening.owl#Not_C_AntecedentHepaticFailure"/>
  </ct-core:Patient>


  <ct-core:Patient rdf:ID="patient20902074mdm2009-03-02_105">
    <rdf:type rdf:resource="&ct;DB_PotentiallyEligible"/>
  </ct-core:Patient>

  <ct-core:Patient rdf:ID="patient20902077mdm2009-03-02_106">
    <ct-core:hasConsultationNumber rdf:datatype="&xsd;int">106</ct-core:hasConsultationNumber>
    <rdf:type rdf:resource="http://www.u936.univ-rennes1.fr/dameron/ontology/clinicalTrial/GETUG14preScreening.owl#C_CancerLocatedInProstate"/>
    <rdf:type rdf:resource="http://www.u936.univ-rennes1.fr/dameron/ontology/clinicalTrial/GETUG14preScreening.owl#C_PSAinferior30ngPerMl"/>
    <!-- Unknown value for c_tnm -->
    <rdf:type rdf:resource="http://www.u936.univ-rennes1.fr/dameron/ontology/clinicalTrial/GETUG14preScreening.owl#C_AgeInferior77yo"/>
    <rdf:type rdf:resource="http://www.u936.univ-rennes1.fr/dameron/ontology/clinicalTrial/GETUG14preScreening.owl#C_LifeExpectationSuperiorEqual10years"/>
    <rdf:type rdf:resource="http://www.u936.univ-rennes1.fr/dameron/ontology/clinicalTrial/GETUG14preScreening.owl#C_OMSinferiorEqual1"/>
    <!-- Unknown value for atcd_rptu -->
    <rdf:type rdf:resource="http://www.u936.univ-rennes1.fr/dameron/ontology/clinicalTrial/GETUG14preScreening.owl#C_AbsenceOfHipReplacement"/>
    <rdf:type rdf:resource="http://www.u936.univ-rennes1.fr/dameron/ontology/clinicalTrial/GETUG14preScreening.owl#Not_C_AntecedentInvasiveCancerExceptOlderThan5years"/>
    <rdf:type rdf:resource="http://www.u936.univ-rennes1.fr/dameron/ontology/clinicalTrial/GETUG14preScreening.owl#Not_C_AntecedentRadiotherapyPelvis"/>
    <!-- Unknown value for atcd_prostatectomy -->
    <rdf:type rdf:resource="http://www.u936.univ-rennes1.fr/dameron/ontology/clinicalTrial/GETUG14preScreening.owl#Not_C_AntecedentHormoneTherapy"/>
    <rdf:type rdf:resource="http://www.u936.univ-rennes1.fr/dameron/ontology/clinicalTrial/GETUG14preScreening.owl#Not_C_AntiCoagulantTreatment"/>
    <rdf:type rdf:resource="http://www.u936.univ-rennes1.fr/dameron/ontology/clinicalTrial/GETUG14preScreening.owl#Not_C_AntecedentHepaticFailure"/>
  </ct-core:Patient>


  <ct-core:Patient rdf:ID="patient20902077mdm2009-03-02_106">
    <rdf:type rdf:resource="&ct;DB_PotentiallyEligible"/>
  </ct-core:Patient>

  <ct-core:Patient rdf:ID="patient20507579mdm2009-03-09_107">
    <ct-core:hasConsultationNumber rdf:datatype="&xsd;int">107</ct-core:hasConsultationNumber>
    <rdf:type rdf:resource="http://www.u936.univ-rennes1.fr/dameron/ontology/clinicalTrial/GETUG14preScreening.owl#C_CancerLocatedInProstate"/>
    <rdf:type rdf:resource="http://www.u936.univ-rennes1.fr/dameron/ontology/clinicalTrial/GETUG14preScreening.owl#C_PSAinferior30ngPerMl"/>
    <!-- Unknown value for c_tnm -->
    <rdf:type rdf:resource="http://www.u936.univ-rennes1.fr/dameron/ontology/clinicalTrial/GETUG14preScreening.owl#C_AgeInferior77yo"/>
    <rdf:type rdf:resource="http://www.u936.univ-rennes1.fr/dameron/ontology/clinicalTrial/GETUG14preScreening.owl#C_LifeExpectationSuperiorEqual10years"/>
    <!-- Unknown value for zubrod -->
    <!-- Unknown value for atcd_rptu -->
    <rdf:type rdf:resource="http://www.u936.univ-rennes1.fr/dameron/ontology/clinicalTrial/GETUG14preScreening.owl#C_AbsenceOfHipReplacement"/>
    <rdf:type rdf:resource="http://www.u936.univ-rennes1.fr/dameron/ontology/clinicalTrial/GETUG14preScreening.owl#Not_C_AntecedentInvasiveCancerExceptOlderThan5years"/>
    <rdf:type rdf:resource="http://www.u936.univ-rennes1.fr/dameron/ontology/clinicalTrial/GETUG14preScreening.owl#Not_C_AntecedentRadiotherapyPelvis"/>
    <!-- Unknown value for atcd_prostatectomy -->
    <rdf:type rdf:resource="http://www.u936.univ-rennes1.fr/dameron/ontology/clinicalTrial/GETUG14preScreening.owl#Not_C_AntecedentHormoneTherapy"/>
    <rdf:type rdf:resource="http://www.u936.univ-rennes1.fr/dameron/ontology/clinicalTrial/GETUG14preScreening.owl#Not_C_AntiCoagulantTreatment"/>
    <rdf:type rdf:resource="http://www.u936.univ-rennes1.fr/dameron/ontology/clinicalTrial/GETUG14preScreening.owl#Not_C_AntecedentHepaticFailure"/>
  </ct-core:Patient>


  <ct-core:Patient rdf:ID="patient20507579mdm2009-03-09_107">
    <rdf:type rdf:resource="&ct;DB_PotentiallyEligible"/>
  </ct-core:Patient>

  <ct-core:Patient rdf:ID="patient20809748mdm2009-03-09_108">
    <ct-core:hasConsultationNumber rdf:datatype="&xsd;int">108</ct-core:hasConsultationNumber>
    <rdf:type rdf:resource="http://www.u936.univ-rennes1.fr/dameron/ontology/clinicalTrial/GETUG14preScreening.owl#Not_C_CancerLocatedInProstate"/>
    <rdf:type rdf:resource="http://www.u936.univ-rennes1.fr/dameron/ontology/clinicalTrial/GETUG14preScreening.owl#C_PSAinferior30ngPerMl"/>
    <!-- Unknown value for c_tnm -->
    <rdf:type rdf:resource="http://www.u936.univ-rennes1.fr/dameron/ontology/clinicalTrial/GETUG14preScreening.owl#C_AgeInferior77yo"/>
    <!-- Unknown value for atcd_viral_infection -->
    <!-- Unknown value for zubrod -->
    <!-- Unknown value for atcd_rptu -->
    <!-- Unknown value for atcd_hip_replac -->
    <rdf:type rdf:resource="http://www.u936.univ-rennes1.fr/dameron/ontology/clinicalTrial/GETUG14preScreening.owl#Not_C_AntecedentInvasiveCancerExceptOlderThan5years"/>
    <rdf:type rdf:resource="http://www.u936.univ-rennes1.fr/dameron/ontology/clinicalTrial/GETUG14preScreening.owl#Not_C_AntecedentRadiotherapyPelvis"/>
    <!-- Unknown value for atcd_prostatectomy -->
    <rdf:type rdf:resource="http://www.u936.univ-rennes1.fr/dameron/ontology/clinicalTrial/GETUG14preScreening.owl#Not_C_AntecedentHormoneTherapy"/>
    <!-- Unknown value for atcd_anticoag_tt -->
    <!-- Unknown value for atcd_hepatic_failure -->
  </ct-core:Patient>


  <ct-core:Patient rdf:ID="patient20809748mdm2009-03-09_108">
    <rdf:type rdf:resource="&ct;DB_NotEligible"/>
  </ct-core:Patient>

  <ct-core:Patient rdf:ID="patient20810545mdm2009-03-09_109">
    <ct-core:hasConsultationNumber rdf:datatype="&xsd;int">109</ct-core:hasConsultationNumber>
    <rdf:type rdf:resource="http://www.u936.univ-rennes1.fr/dameron/ontology/clinicalTrial/GETUG14preScreening.owl#Not_C_CancerLocatedInProstate"/>
    <!-- Unknown value for psa_value1 -->
    <!-- Unknown value for c_tnm -->
    <rdf:type rdf:resource="http://www.u936.univ-rennes1.fr/dameron/ontology/clinicalTrial/GETUG14preScreening.owl#C_AgeInferior77yo"/>
    <!-- Unknown value for atcd_viral_infection -->
    <!-- Unknown value for zubrod -->
    <!-- Unknown value for atcd_rptu -->
    <!-- Unknown value for atcd_hip_replac -->
    <rdf:type rdf:resource="http://www.u936.univ-rennes1.fr/dameron/ontology/clinicalTrial/GETUG14preScreening.owl#Not_C_AntecedentInvasiveCancerExceptOlderThan5years"/>
    <rdf:type rdf:resource="http://www.u936.univ-rennes1.fr/dameron/ontology/clinicalTrial/GETUG14preScreening.owl#Not_C_AntecedentRadiotherapyPelvis"/>
    <rdf:type rdf:resource="http://www.u936.univ-rennes1.fr/dameron/ontology/clinicalTrial/GETUG14preScreening.owl#C_AntecedentProstatectomy"/>
    <rdf:type rdf:resource="http://www.u936.univ-rennes1.fr/dameron/ontology/clinicalTrial/GETUG14preScreening.owl#Not_C_AntecedentHormoneTherapy"/>
    <!-- Unknown value for atcd_anticoag_tt -->
    <!-- Unknown value for atcd_hepatic_failure -->
  </ct-core:Patient>


  <ct-core:Patient rdf:ID="patient20810545mdm2009-03-09_109">
    <rdf:type rdf:resource="&ct;DB_NotEligible"/>
  </ct-core:Patient>

  <ct-core:Patient rdf:ID="patient20901864mdm2009-03-09_110">
    <ct-core:hasConsultationNumber rdf:datatype="&xsd;int">110</ct-core:hasConsultationNumber>
    <rdf:type rdf:resource="http://www.u936.univ-rennes1.fr/dameron/ontology/clinicalTrial/GETUG14preScreening.owl#Not_C_CancerLocatedInProstate"/>
    <rdf:type rdf:resource="http://www.u936.univ-rennes1.fr/dameron/ontology/clinicalTrial/GETUG14preScreening.owl#C_PSAinferior30ngPerMl"/>
    <!-- Unknown value for c_tnm -->
    <rdf:type rdf:resource="http://www.u936.univ-rennes1.fr/dameron/ontology/clinicalTrial/GETUG14preScreening.owl#C_AgeInferior77yo"/>
    <!-- Unknown value for atcd_viral_infection -->
    <!-- Unknown value for zubrod -->
    <!-- Unknown value for atcd_rptu -->
    <!-- Unknown value for atcd_hip_replac -->
    <rdf:type rdf:resource="http://www.u936.univ-rennes1.fr/dameron/ontology/clinicalTrial/GETUG14preScreening.owl#Not_C_AntecedentInvasiveCancerExceptOlderThan5years"/>
    <rdf:type rdf:resource="http://www.u936.univ-rennes1.fr/dameron/ontology/clinicalTrial/GETUG14preScreening.owl#Not_C_AntecedentRadiotherapyPelvis"/>
    <!-- Unknown value for atcd_prostatectomy -->
    <rdf:type rdf:resource="http://www.u936.univ-rennes1.fr/dameron/ontology/clinicalTrial/GETUG14preScreening.owl#Not_C_AntecedentHormoneTherapy"/>
    <!-- Unknown value for atcd_anticoag_tt -->
    <!-- Unknown value for atcd_hepatic_failure -->
    <!-- Unknown value for biopsy_organ -->
  </ct-core:Patient>


  <ct-core:Patient rdf:ID="patient20901864mdm2009-03-09_110">
    <rdf:type rdf:resource="&ct;DB_NotEligible"/>
  </ct-core:Patient>

  <ct-core:Patient rdf:ID="patient20902201mdm2009-03-09_111">
    <ct-core:hasConsultationNumber rdf:datatype="&xsd;int">111</ct-core:hasConsultationNumber>
    <rdf:type rdf:resource="http://www.u936.univ-rennes1.fr/dameron/ontology/clinicalTrial/GETUG14preScreening.owl#C_CancerLocatedInProstate"/>
    <rdf:type rdf:resource="http://www.u936.univ-rennes1.fr/dameron/ontology/clinicalTrial/GETUG14preScreening.owl#C_PSAinferior30ngPerMl"/>
    <!-- Unknown value for c_tnm -->
    <rdf:type rdf:resource="http://www.u936.univ-rennes1.fr/dameron/ontology/clinicalTrial/GETUG14preScreening.owl#C_AgeInferior77yo"/>
    <!-- Unknown value for atcd_viral_infection -->
    <!-- Unknown value for zubrod -->
    <!-- Unknown value for atcd_rptu -->
    <!-- Unknown value for atcd_hip_replac -->
    <rdf:type rdf:resource="http://www.u936.univ-rennes1.fr/dameron/ontology/clinicalTrial/GETUG14preScreening.owl#Not_C_AntecedentInvasiveCancerExceptOlderThan5years"/>
    <rdf:type rdf:resource="http://www.u936.univ-rennes1.fr/dameron/ontology/clinicalTrial/GETUG14preScreening.owl#Not_C_AntecedentRadiotherapyPelvis"/>
    <!-- Unknown value for atcd_prostatectomy -->
    <rdf:type rdf:resource="http://www.u936.univ-rennes1.fr/dameron/ontology/clinicalTrial/GETUG14preScreening.owl#Not_C_AntecedentHormoneTherapy"/>
    <!-- Unknown value for atcd_anticoag_tt -->
    <!-- Unknown value for atcd_hepatic_failure -->
  </ct-core:Patient>


  <ct-core:Patient rdf:ID="patient20902201mdm2009-03-09_111">
    <rdf:type rdf:resource="&ct;DB_PotentiallyEligible"/>
  </ct-core:Patient>

  <ct-core:Patient rdf:ID="patient20902319mdm2009-03-09_112">
    <ct-core:hasConsultationNumber rdf:datatype="&xsd;int">112</ct-core:hasConsultationNumber>
    <rdf:type rdf:resource="http://www.u936.univ-rennes1.fr/dameron/ontology/clinicalTrial/GETUG14preScreening.owl#C_CancerLocatedInProstate"/>
    <rdf:type rdf:resource="http://www.u936.univ-rennes1.fr/dameron/ontology/clinicalTrial/GETUG14preScreening.owl#C_PSAinferior30ngPerMl"/>
    <!-- Unknown value for c_tnm -->
    <rdf:type rdf:resource="http://www.u936.univ-rennes1.fr/dameron/ontology/clinicalTrial/GETUG14preScreening.owl#C_AgeInferior77yo"/>
    <!-- Unknown value for atcd_viral_infection -->
    <!-- Unknown value for zubrod -->
    <!-- Unknown value for atcd_rptu -->
    <!-- Unknown value for atcd_hip_replac -->
    <rdf:type rdf:resource="http://www.u936.univ-rennes1.fr/dameron/ontology/clinicalTrial/GETUG14preScreening.owl#Not_C_AntecedentInvasiveCancerExceptOlderThan5years"/>
    <rdf:type rdf:resource="http://www.u936.univ-rennes1.fr/dameron/ontology/clinicalTrial/GETUG14preScreening.owl#Not_C_AntecedentRadiotherapyPelvis"/>
    <!-- Unknown value for atcd_prostatectomy -->
    <rdf:type rdf:resource="http://www.u936.univ-rennes1.fr/dameron/ontology/clinicalTrial/GETUG14preScreening.owl#Not_C_AntecedentHormoneTherapy"/>
    <!-- Unknown value for atcd_anticoag_tt -->
    <!-- Unknown value for atcd_hepatic_failure -->
  </ct-core:Patient>


  <ct-core:Patient rdf:ID="patient20902319mdm2009-03-09_112">
    <rdf:type rdf:resource="&ct;DB_PotentiallyEligible"/>
  </ct-core:Patient>

  <ct-core:Patient rdf:ID="patient20902303mdm2009-03-09_113">
    <ct-core:hasConsultationNumber rdf:datatype="&xsd;int">113</ct-core:hasConsultationNumber>
    <rdf:type rdf:resource="http://www.u936.univ-rennes1.fr/dameron/ontology/clinicalTrial/GETUG14preScreening.owl#C_CancerLocatedInProstate"/>
    <rdf:type rdf:resource="http://www.u936.univ-rennes1.fr/dameron/ontology/clinicalTrial/GETUG14preScreening.owl#C_PSAinferior30ngPerMl"/>
    <!-- Unknown value for c_tnm -->
    <rdf:type rdf:resource="http://www.u936.univ-rennes1.fr/dameron/ontology/clinicalTrial/GETUG14preScreening.owl#C_AgeInferior77yo"/>
    <!-- Unknown value for atcd_viral_infection -->
    <!-- Unknown value for zubrod -->
    <!-- Unknown value for atcd_rptu -->
    <!-- Unknown value for atcd_hip_replac -->
    <rdf:type rdf:resource="http://www.u936.univ-rennes1.fr/dameron/ontology/clinicalTrial/GETUG14preScreening.owl#Not_C_AntecedentInvasiveCancerExceptOlderThan5years"/>
    <rdf:type rdf:resource="http://www.u936.univ-rennes1.fr/dameron/ontology/clinicalTrial/GETUG14preScreening.owl#Not_C_AntecedentRadiotherapyPelvis"/>
    <!-- Unknown value for atcd_prostatectomy -->
    <rdf:type rdf:resource="http://www.u936.univ-rennes1.fr/dameron/ontology/clinicalTrial/GETUG14preScreening.owl#Not_C_AntecedentHormoneTherapy"/>
    <!-- Unknown value for atcd_anticoag_tt -->
    <!-- Unknown value for atcd_hepatic_failure -->
  </ct-core:Patient>


  <ct-core:Patient rdf:ID="patient20902303mdm2009-03-09_113">
    <rdf:type rdf:resource="&ct;DB_PotentiallyEligible"/>
  </ct-core:Patient>

  <ct-core:Patient rdf:ID="patient20902460mdm2009-03-09_114">
    <ct-core:hasConsultationNumber rdf:datatype="&xsd;int">114</ct-core:hasConsultationNumber>
    <rdf:type rdf:resource="http://www.u936.univ-rennes1.fr/dameron/ontology/clinicalTrial/GETUG14preScreening.owl#C_CancerLocatedInProstate"/>
    <rdf:type rdf:resource="http://www.u936.univ-rennes1.fr/dameron/ontology/clinicalTrial/GETUG14preScreening.owl#C_PSAinferior30ngPerMl"/>
    <!-- Unknown value for c_tnm -->
    <rdf:type rdf:resource="http://www.u936.univ-rennes1.fr/dameron/ontology/clinicalTrial/GETUG14preScreening.owl#C_AgeInferior77yo"/>
    <!-- Unknown value for atcd_viral_infection -->
    <!-- Unknown value for zubrod -->
    <!-- Unknown value for atcd_rptu -->
    <!-- Unknown value for atcd_hip_replac -->
    <rdf:type rdf:resource="http://www.u936.univ-rennes1.fr/dameron/ontology/clinicalTrial/GETUG14preScreening.owl#Not_C_AntecedentInvasiveCancerExceptOlderThan5years"/>
    <rdf:type rdf:resource="http://www.u936.univ-rennes1.fr/dameron/ontology/clinicalTrial/GETUG14preScreening.owl#Not_C_AntecedentRadiotherapyPelvis"/>
    <!-- Unknown value for atcd_prostatectomy -->
    <rdf:type rdf:resource="http://www.u936.univ-rennes1.fr/dameron/ontology/clinicalTrial/GETUG14preScreening.owl#Not_C_AntecedentHormoneTherapy"/>
    <!-- Unknown value for atcd_anticoag_tt -->
    <!-- Unknown value for atcd_hepatic_failure -->
  </ct-core:Patient>


  <ct-core:Patient rdf:ID="patient20902460mdm2009-03-09_114">
    <rdf:type rdf:resource="&ct;DB_PotentiallyEligible"/>
  </ct-core:Patient>

  <ct-core:Patient rdf:ID="patient20902461mdm2009-03-09_115">
    <ct-core:hasConsultationNumber rdf:datatype="&xsd;int">115</ct-core:hasConsultationNumber>
    <rdf:type rdf:resource="http://www.u936.univ-rennes1.fr/dameron/ontology/clinicalTrial/GETUG14preScreening.owl#C_CancerLocatedInProstate"/>
    <rdf:type rdf:resource="http://www.u936.univ-rennes1.fr/dameron/ontology/clinicalTrial/GETUG14preScreening.owl#C_PSAinferior30ngPerMl"/>
    <!-- Unknown value for c_tnm -->
    <rdf:type rdf:resource="http://www.u936.univ-rennes1.fr/dameron/ontology/clinicalTrial/GETUG14preScreening.owl#C_AgeInferior77yo"/>
    <!-- Unknown value for atcd_viral_infection -->
    <!-- Unknown value for zubrod -->
    <!-- Unknown value for atcd_rptu -->
    <!-- Unknown value for atcd_hip_replac -->
    <rdf:type rdf:resource="http://www.u936.univ-rennes1.fr/dameron/ontology/clinicalTrial/GETUG14preScreening.owl#Not_C_AntecedentInvasiveCancerExceptOlderThan5years"/>
    <rdf:type rdf:resource="http://www.u936.univ-rennes1.fr/dameron/ontology/clinicalTrial/GETUG14preScreening.owl#Not_C_AntecedentRadiotherapyPelvis"/>
    <!-- Unknown value for atcd_prostatectomy -->
    <rdf:type rdf:resource="http://www.u936.univ-rennes1.fr/dameron/ontology/clinicalTrial/GETUG14preScreening.owl#Not_C_AntecedentHormoneTherapy"/>
    <!-- Unknown value for atcd_anticoag_tt -->
    <!-- Unknown value for atcd_hepatic_failure -->
  </ct-core:Patient>


  <ct-core:Patient rdf:ID="patient20902461mdm2009-03-09_115">
    <rdf:type rdf:resource="&ct;DB_PotentiallyEligible"/>
  </ct-core:Patient>

  <ct-core:Patient rdf:ID="patient20902465mdm2009-03-09_116">
    <ct-core:hasConsultationNumber rdf:datatype="&xsd;int">116</ct-core:hasConsultationNumber>
    <rdf:type rdf:resource="http://www.u936.univ-rennes1.fr/dameron/ontology/clinicalTrial/GETUG14preScreening.owl#C_CancerLocatedInProstate"/>
    <rdf:type rdf:resource="http://www.u936.univ-rennes1.fr/dameron/ontology/clinicalTrial/GETUG14preScreening.owl#C_PSAinferior30ngPerMl"/>
    <!-- Unknown value for c_tnm -->
    <rdf:type rdf:resource="http://www.u936.univ-rennes1.fr/dameron/ontology/clinicalTrial/GETUG14preScreening.owl#C_AgeInferior77yo"/>
    <!-- Unknown value for atcd_viral_infection -->
    <!-- Unknown value for zubrod -->
    <!-- Unknown value for atcd_rptu -->
    <!-- Unknown value for atcd_hip_replac -->
    <rdf:type rdf:resource="http://www.u936.univ-rennes1.fr/dameron/ontology/clinicalTrial/GETUG14preScreening.owl#Not_C_AntecedentInvasiveCancerExceptOlderThan5years"/>
    <rdf:type rdf:resource="http://www.u936.univ-rennes1.fr/dameron/ontology/clinicalTrial/GETUG14preScreening.owl#Not_C_AntecedentRadiotherapyPelvis"/>
    <!-- Unknown value for atcd_prostatectomy -->
    <rdf:type rdf:resource="http://www.u936.univ-rennes1.fr/dameron/ontology/clinicalTrial/GETUG14preScreening.owl#Not_C_AntecedentHormoneTherapy"/>
    <!-- Unknown value for atcd_anticoag_tt -->
    <!-- Unknown value for atcd_hepatic_failure -->
  </ct-core:Patient>


  <ct-core:Patient rdf:ID="patient20902465mdm2009-03-09_116">
    <rdf:type rdf:resource="&ct;DB_PotentiallyEligible"/>
  </ct-core:Patient>

  <ct-core:Patient rdf:ID="patient9420238mdm2009-03-09_117">
    <ct-core:hasConsultationNumber rdf:datatype="&xsd;int">117</ct-core:hasConsultationNumber>
    <rdf:type rdf:resource="http://www.u936.univ-rennes1.fr/dameron/ontology/clinicalTrial/GETUG14preScreening.owl#C_CancerLocatedInProstate"/>
    <rdf:type rdf:resource="http://www.u936.univ-rennes1.fr/dameron/ontology/clinicalTrial/GETUG14preScreening.owl#C_PSAinferior30ngPerMl"/>
    <!-- Unknown value for c_tnm -->
    <rdf:type rdf:resource="http://www.u936.univ-rennes1.fr/dameron/ontology/clinicalTrial/GETUG14preScreening.owl#C_AgeInferior77yo"/>
    <!-- Unknown value for atcd_viral_infection -->
    <!-- Unknown value for zubrod -->
    <!-- Unknown value for atcd_rptu -->
    <!-- Unknown value for atcd_hip_replac -->
    <rdf:type rdf:resource="http://www.u936.univ-rennes1.fr/dameron/ontology/clinicalTrial/GETUG14preScreening.owl#Not_C_AntecedentInvasiveCancerExceptOlderThan5years"/>
    <rdf:type rdf:resource="http://www.u936.univ-rennes1.fr/dameron/ontology/clinicalTrial/GETUG14preScreening.owl#Not_C_AntecedentRadiotherapyPelvis"/>
    <!-- Unknown value for atcd_prostatectomy -->
    <rdf:type rdf:resource="http://www.u936.univ-rennes1.fr/dameron/ontology/clinicalTrial/GETUG14preScreening.owl#Not_C_AntecedentHormoneTherapy"/>
    <!-- Unknown value for atcd_anticoag_tt -->
    <!-- Unknown value for atcd_hepatic_failure -->
  </ct-core:Patient>


  <ct-core:Patient rdf:ID="patient9420238mdm2009-03-09_117">
    <rdf:type rdf:resource="&ct;DB_PotentiallyEligible"/>
  </ct-core:Patient>

  <ct-core:Patient rdf:ID="patient20107017mdm2009-03-16_118">
    <ct-core:hasConsultationNumber rdf:datatype="&xsd;int">118</ct-core:hasConsultationNumber>
    <rdf:type rdf:resource="http://www.u936.univ-rennes1.fr/dameron/ontology/clinicalTrial/GETUG14preScreening.owl#C_CancerLocatedInProstate"/>
    <rdf:type rdf:resource="http://www.u936.univ-rennes1.fr/dameron/ontology/clinicalTrial/GETUG14preScreening.owl#C_PSAinferior30ngPerMl"/>
    <!-- Unknown value for c_tnm -->
    <rdf:type rdf:resource="http://www.u936.univ-rennes1.fr/dameron/ontology/clinicalTrial/GETUG14preScreening.owl#C_AgeInferior77yo"/>
    <!-- Unknown value for atcd_viral_infection -->
    <!-- Unknown value for zubrod -->
    <!-- Unknown value for atcd_rptu -->
    <!-- Unknown value for atcd_hip_replac -->
    <rdf:type rdf:resource="http://www.u936.univ-rennes1.fr/dameron/ontology/clinicalTrial/GETUG14preScreening.owl#Not_C_AntecedentInvasiveCancerExceptOlderThan5years"/>
    <rdf:type rdf:resource="http://www.u936.univ-rennes1.fr/dameron/ontology/clinicalTrial/GETUG14preScreening.owl#C_AntecedentRadiotherapyPelvis"/>
    <!-- Unknown value for atcd_prostatectomy -->
    <rdf:type rdf:resource="http://www.u936.univ-rennes1.fr/dameron/ontology/clinicalTrial/GETUG14preScreening.owl#C_AntecedentHormoneTherapy"/>
    <!-- Unknown value for atcd_anticoag_tt -->
    <!-- Unknown value for atcd_hepatic_failure -->
  </ct-core:Patient>


  <ct-core:Patient rdf:ID="patient20107017mdm2009-03-16_118">
    <rdf:type rdf:resource="&ct;DB_NotEligible"/>
  </ct-core:Patient>

  <ct-core:Patient rdf:ID="patient20808392mdm2009-03-16_119">
    <ct-core:hasConsultationNumber rdf:datatype="&xsd;int">119</ct-core:hasConsultationNumber>
    <rdf:type rdf:resource="http://www.u936.univ-rennes1.fr/dameron/ontology/clinicalTrial/GETUG14preScreening.owl#Not_C_CancerLocatedInProstate"/>
    <rdf:type rdf:resource="http://www.u936.univ-rennes1.fr/dameron/ontology/clinicalTrial/GETUG14preScreening.owl#C_PSAinferior30ngPerMl"/>
    <!-- Unknown value for c_tnm -->
    <rdf:type rdf:resource="http://www.u936.univ-rennes1.fr/dameron/ontology/clinicalTrial/GETUG14preScreening.owl#C_AgeInferior77yo"/>
    <rdf:type rdf:resource="http://www.u936.univ-rennes1.fr/dameron/ontology/clinicalTrial/GETUG14preScreening.owl#C_LifeExpectationSuperiorEqual10years"/>
    <!-- Unknown value for zubrod -->
    <!-- Unknown value for atcd_rptu -->
    <rdf:type rdf:resource="http://www.u936.univ-rennes1.fr/dameron/ontology/clinicalTrial/GETUG14preScreening.owl#C_AbsenceOfHipReplacement"/>
    <rdf:type rdf:resource="http://www.u936.univ-rennes1.fr/dameron/ontology/clinicalTrial/GETUG14preScreening.owl#Not_C_AntecedentInvasiveCancerExceptOlderThan5years"/>
    <rdf:type rdf:resource="http://www.u936.univ-rennes1.fr/dameron/ontology/clinicalTrial/GETUG14preScreening.owl#Not_C_AntecedentRadiotherapyPelvis"/>
    <!-- Unknown value for atcd_prostatectomy -->
    <rdf:type rdf:resource="http://www.u936.univ-rennes1.fr/dameron/ontology/clinicalTrial/GETUG14preScreening.owl#Not_C_AntecedentHormoneTherapy"/>
    <rdf:type rdf:resource="http://www.u936.univ-rennes1.fr/dameron/ontology/clinicalTrial/GETUG14preScreening.owl#Not_C_AntiCoagulantTreatment"/>
    <rdf:type rdf:resource="http://www.u936.univ-rennes1.fr/dameron/ontology/clinicalTrial/GETUG14preScreening.owl#Not_C_AntecedentHepaticFailure"/>
  </ct-core:Patient>


  <ct-core:Patient rdf:ID="patient20808392mdm2009-03-16_119">
    <rdf:type rdf:resource="&ct;DB_NotEligible"/>
  </ct-core:Patient>

  <ct-core:Patient rdf:ID="patient20808983mdm2009-03-16_120">
    <ct-core:hasConsultationNumber rdf:datatype="&xsd;int">120</ct-core:hasConsultationNumber>
    <rdf:type rdf:resource="http://www.u936.univ-rennes1.fr/dameron/ontology/clinicalTrial/GETUG14preScreening.owl#Not_C_CancerLocatedInProstate"/>
    <rdf:type rdf:resource="http://www.u936.univ-rennes1.fr/dameron/ontology/clinicalTrial/GETUG14preScreening.owl#C_PSAinferior30ngPerMl"/>
    <!-- Unknown value for c_tnm -->
    <rdf:type rdf:resource="http://www.u936.univ-rennes1.fr/dameron/ontology/clinicalTrial/GETUG14preScreening.owl#C_AgeInferior77yo"/>
    <rdf:type rdf:resource="http://www.u936.univ-rennes1.fr/dameron/ontology/clinicalTrial/GETUG14preScreening.owl#C_LifeExpectationSuperiorEqual10years"/>
    <!-- Unknown value for zubrod -->
    <!-- Unknown value for atcd_rptu -->
    <rdf:type rdf:resource="http://www.u936.univ-rennes1.fr/dameron/ontology/clinicalTrial/GETUG14preScreening.owl#C_AbsenceOfHipReplacement"/>
    <rdf:type rdf:resource="http://www.u936.univ-rennes1.fr/dameron/ontology/clinicalTrial/GETUG14preScreening.owl#Not_C_AntecedentInvasiveCancerExceptOlderThan5years"/>
    <rdf:type rdf:resource="http://www.u936.univ-rennes1.fr/dameron/ontology/clinicalTrial/GETUG14preScreening.owl#Not_C_AntecedentRadiotherapyPelvis"/>
    <!-- Unknown value for atcd_prostatectomy -->
    <rdf:type rdf:resource="http://www.u936.univ-rennes1.fr/dameron/ontology/clinicalTrial/GETUG14preScreening.owl#Not_C_AntecedentHormoneTherapy"/>
    <rdf:type rdf:resource="http://www.u936.univ-rennes1.fr/dameron/ontology/clinicalTrial/GETUG14preScreening.owl#Not_C_AntiCoagulantTreatment"/>
    <rdf:type rdf:resource="http://www.u936.univ-rennes1.fr/dameron/ontology/clinicalTrial/GETUG14preScreening.owl#Not_C_AntecedentHepaticFailure"/>
  </ct-core:Patient>


  <ct-core:Patient rdf:ID="patient20808983mdm2009-03-16_120">
    <rdf:type rdf:resource="&ct;DB_NotEligible"/>
  </ct-core:Patient>

  <ct-core:Patient rdf:ID="patient20900483mdm2009-03-16_121">
    <ct-core:hasConsultationNumber rdf:datatype="&xsd;int">121</ct-core:hasConsultationNumber>
    <rdf:type rdf:resource="http://www.u936.univ-rennes1.fr/dameron/ontology/clinicalTrial/GETUG14preScreening.owl#Not_C_CancerLocatedInProstate"/>
    <rdf:type rdf:resource="http://www.u936.univ-rennes1.fr/dameron/ontology/clinicalTrial/GETUG14preScreening.owl#C_PSAinferior30ngPerMl"/>
    <!-- Unknown value for c_tnm -->
    <rdf:type rdf:resource="http://www.u936.univ-rennes1.fr/dameron/ontology/clinicalTrial/GETUG14preScreening.owl#C_AgeInferior77yo"/>
    <!-- Unknown value for atcd_viral_infection -->
    <!-- Unknown value for zubrod -->
    <!-- Unknown value for atcd_rptu -->
    <!-- Unknown value for atcd_hip_replac -->
    <rdf:type rdf:resource="http://www.u936.univ-rennes1.fr/dameron/ontology/clinicalTrial/GETUG14preScreening.owl#Not_C_AntecedentInvasiveCancerExceptOlderThan5years"/>
    <rdf:type rdf:resource="http://www.u936.univ-rennes1.fr/dameron/ontology/clinicalTrial/GETUG14preScreening.owl#Not_C_AntecedentRadiotherapyPelvis"/>
    <!-- Unknown value for atcd_prostatectomy -->
    <rdf:type rdf:resource="http://www.u936.univ-rennes1.fr/dameron/ontology/clinicalTrial/GETUG14preScreening.owl#Not_C_AntecedentHormoneTherapy"/>
    <!-- Unknown value for atcd_anticoag_tt -->
    <!-- Unknown value for atcd_hepatic_failure -->
  </ct-core:Patient>


  <ct-core:Patient rdf:ID="patient20900483mdm2009-03-16_121">
    <rdf:type rdf:resource="&ct;DB_NotEligible"/>
  </ct-core:Patient>

  <ct-core:Patient rdf:ID="patient20900486mdm2009-03-16_122">
    <ct-core:hasConsultationNumber rdf:datatype="&xsd;int">122</ct-core:hasConsultationNumber>
    <rdf:type rdf:resource="http://www.u936.univ-rennes1.fr/dameron/ontology/clinicalTrial/GETUG14preScreening.owl#C_CancerLocatedInProstate"/>
    <rdf:type rdf:resource="http://www.u936.univ-rennes1.fr/dameron/ontology/clinicalTrial/GETUG14preScreening.owl#C_PSAinferior30ngPerMl"/>
    <!-- Unknown value for c_tnm -->
    <rdf:type rdf:resource="http://www.u936.univ-rennes1.fr/dameron/ontology/clinicalTrial/GETUG14preScreening.owl#C_AgeInferior77yo"/>
    <!-- Unknown value for atcd_viral_infection -->
    <!-- Unknown value for zubrod -->
    <!-- Unknown value for atcd_rptu -->
    <!-- Unknown value for atcd_hip_replac -->
    <rdf:type rdf:resource="http://www.u936.univ-rennes1.fr/dameron/ontology/clinicalTrial/GETUG14preScreening.owl#Not_C_AntecedentInvasiveCancerExceptOlderThan5years"/>
    <rdf:type rdf:resource="http://www.u936.univ-rennes1.fr/dameron/ontology/clinicalTrial/GETUG14preScreening.owl#Not_C_AntecedentRadiotherapyPelvis"/>
    <!-- Unknown value for atcd_prostatectomy -->
    <rdf:type rdf:resource="http://www.u936.univ-rennes1.fr/dameron/ontology/clinicalTrial/GETUG14preScreening.owl#Not_C_AntecedentHormoneTherapy"/>
    <rdf:type rdf:resource="http://www.u936.univ-rennes1.fr/dameron/ontology/clinicalTrial/GETUG14preScreening.owl#Not_C_AntiCoagulantTreatment"/>
    <!-- Unknown value for atcd_hepatic_failure -->
  </ct-core:Patient>


  <ct-core:Patient rdf:ID="patient20900486mdm2009-03-16_122">
    <rdf:type rdf:resource="&ct;DB_PotentiallyEligible"/>
  </ct-core:Patient>

  <ct-core:Patient rdf:ID="patient20902005mdm2009-03-16_123">
    <ct-core:hasConsultationNumber rdf:datatype="&xsd;int">123</ct-core:hasConsultationNumber>
    <rdf:type rdf:resource="http://www.u936.univ-rennes1.fr/dameron/ontology/clinicalTrial/GETUG14preScreening.owl#C_CancerLocatedInProstate"/>
    <rdf:type rdf:resource="http://www.u936.univ-rennes1.fr/dameron/ontology/clinicalTrial/GETUG14preScreening.owl#C_PSAinferior30ngPerMl"/>
    <!-- Unknown value for c_tnm -->
    <rdf:type rdf:resource="http://www.u936.univ-rennes1.fr/dameron/ontology/clinicalTrial/GETUG14preScreening.owl#C_AgeInferior77yo"/>
    <!-- Unknown value for atcd_viral_infection -->
    <!-- Unknown value for zubrod -->
    <!-- Unknown value for atcd_rptu -->
    <!-- Unknown value for atcd_hip_replac -->
    <rdf:type rdf:resource="http://www.u936.univ-rennes1.fr/dameron/ontology/clinicalTrial/GETUG14preScreening.owl#Not_C_AntecedentInvasiveCancerExceptOlderThan5years"/>
    <rdf:type rdf:resource="http://www.u936.univ-rennes1.fr/dameron/ontology/clinicalTrial/GETUG14preScreening.owl#Not_C_AntecedentRadiotherapyPelvis"/>
    <!-- Unknown value for atcd_prostatectomy -->
    <rdf:type rdf:resource="http://www.u936.univ-rennes1.fr/dameron/ontology/clinicalTrial/GETUG14preScreening.owl#Not_C_AntecedentHormoneTherapy"/>
    <!-- Unknown value for atcd_anticoag_tt -->
    <!-- Unknown value for atcd_hepatic_failure -->
  </ct-core:Patient>


  <ct-core:Patient rdf:ID="patient20902005mdm2009-03-16_123">
    <rdf:type rdf:resource="&ct;DB_PotentiallyEligible"/>
  </ct-core:Patient>

  <ct-core:Patient rdf:ID="patient20902553mdm2009-03-16_124">
    <ct-core:hasConsultationNumber rdf:datatype="&xsd;int">124</ct-core:hasConsultationNumber>
    <rdf:type rdf:resource="http://www.u936.univ-rennes1.fr/dameron/ontology/clinicalTrial/GETUG14preScreening.owl#C_CancerLocatedInProstate"/>
    <rdf:type rdf:resource="http://www.u936.univ-rennes1.fr/dameron/ontology/clinicalTrial/GETUG14preScreening.owl#C_PSAinferior30ngPerMl"/>
    <!-- Unknown value for c_tnm -->
    <rdf:type rdf:resource="http://www.u936.univ-rennes1.fr/dameron/ontology/clinicalTrial/GETUG14preScreening.owl#C_AgeInferior77yo"/>
    <!-- Unknown value for atcd_viral_infection -->
    <!-- Unknown value for zubrod -->
    <!-- Unknown value for atcd_rptu -->
    <!-- Unknown value for atcd_hip_replac -->
    <rdf:type rdf:resource="http://www.u936.univ-rennes1.fr/dameron/ontology/clinicalTrial/GETUG14preScreening.owl#Not_C_AntecedentInvasiveCancerExceptOlderThan5years"/>
    <rdf:type rdf:resource="http://www.u936.univ-rennes1.fr/dameron/ontology/clinicalTrial/GETUG14preScreening.owl#Not_C_AntecedentRadiotherapyPelvis"/>
    <!-- Unknown value for atcd_prostatectomy -->
    <rdf:type rdf:resource="http://www.u936.univ-rennes1.fr/dameron/ontology/clinicalTrial/GETUG14preScreening.owl#Not_C_AntecedentHormoneTherapy"/>
    <!-- Unknown value for atcd_anticoag_tt -->
    <!-- Unknown value for atcd_hepatic_failure -->
  </ct-core:Patient>


  <ct-core:Patient rdf:ID="patient20902553mdm2009-03-16_124">
    <rdf:type rdf:resource="&ct;DB_PotentiallyEligible"/>
  </ct-core:Patient>

  <ct-core:Patient rdf:ID="patient20902554mdm2009-03-16_125">
    <ct-core:hasConsultationNumber rdf:datatype="&xsd;int">125</ct-core:hasConsultationNumber>
    <rdf:type rdf:resource="http://www.u936.univ-rennes1.fr/dameron/ontology/clinicalTrial/GETUG14preScreening.owl#C_CancerLocatedInProstate"/>
    <rdf:type rdf:resource="http://www.u936.univ-rennes1.fr/dameron/ontology/clinicalTrial/GETUG14preScreening.owl#C_PSAinferior30ngPerMl"/>
    <!-- Unknown value for c_tnm -->
    <rdf:type rdf:resource="http://www.u936.univ-rennes1.fr/dameron/ontology/clinicalTrial/GETUG14preScreening.owl#C_AgeInferior77yo"/>
    <!-- Unknown value for atcd_viral_infection -->
    <!-- Unknown value for zubrod -->
    <!-- Unknown value for atcd_rptu -->
    <!-- Unknown value for atcd_hip_replac -->
    <rdf:type rdf:resource="http://www.u936.univ-rennes1.fr/dameron/ontology/clinicalTrial/GETUG14preScreening.owl#Not_C_AntecedentInvasiveCancerExceptOlderThan5years"/>
    <rdf:type rdf:resource="http://www.u936.univ-rennes1.fr/dameron/ontology/clinicalTrial/GETUG14preScreening.owl#Not_C_AntecedentRadiotherapyPelvis"/>
    <!-- Unknown value for atcd_prostatectomy -->
    <rdf:type rdf:resource="http://www.u936.univ-rennes1.fr/dameron/ontology/clinicalTrial/GETUG14preScreening.owl#Not_C_AntecedentHormoneTherapy"/>
    <!-- Unknown value for atcd_anticoag_tt -->
    <!-- Unknown value for atcd_hepatic_failure -->
  </ct-core:Patient>


  <ct-core:Patient rdf:ID="patient20902554mdm2009-03-16_125">
    <rdf:type rdf:resource="&ct;DB_PotentiallyEligible"/>
  </ct-core:Patient>

  <ct-core:Patient rdf:ID="patient20902556mdm2009-03-16_126">
    <ct-core:hasConsultationNumber rdf:datatype="&xsd;int">126</ct-core:hasConsultationNumber>
    <rdf:type rdf:resource="http://www.u936.univ-rennes1.fr/dameron/ontology/clinicalTrial/GETUG14preScreening.owl#C_CancerLocatedInProstate"/>
    <rdf:type rdf:resource="http://www.u936.univ-rennes1.fr/dameron/ontology/clinicalTrial/GETUG14preScreening.owl#Not_C_PSAinferior30ngPerMl"/>
    <!-- Unknown value for c_tnm -->
    <rdf:type rdf:resource="http://www.u936.univ-rennes1.fr/dameron/ontology/clinicalTrial/GETUG14preScreening.owl#C_AgeInferior77yo"/>
    <!-- Unknown value for atcd_viral_infection -->
    <!-- Unknown value for zubrod -->
    <!-- Unknown value for atcd_rptu -->
    <!-- Unknown value for atcd_hip_replac -->
    <rdf:type rdf:resource="http://www.u936.univ-rennes1.fr/dameron/ontology/clinicalTrial/GETUG14preScreening.owl#Not_C_AntecedentInvasiveCancerExceptOlderThan5years"/>
    <rdf:type rdf:resource="http://www.u936.univ-rennes1.fr/dameron/ontology/clinicalTrial/GETUG14preScreening.owl#Not_C_AntecedentRadiotherapyPelvis"/>
    <!-- Unknown value for atcd_prostatectomy -->
    <rdf:type rdf:resource="http://www.u936.univ-rennes1.fr/dameron/ontology/clinicalTrial/GETUG14preScreening.owl#Not_C_AntecedentHormoneTherapy"/>
    <!-- Unknown value for atcd_anticoag_tt -->
    <!-- Unknown value for atcd_hepatic_failure -->
  </ct-core:Patient>


  <ct-core:Patient rdf:ID="patient20902556mdm2009-03-16_126">
    <rdf:type rdf:resource="&ct;DB_NotEligible"/>
  </ct-core:Patient>

  <ct-core:Patient rdf:ID="patient20902560mdm2009-03-16_127">
    <ct-core:hasConsultationNumber rdf:datatype="&xsd;int">127</ct-core:hasConsultationNumber>
    <rdf:type rdf:resource="http://www.u936.univ-rennes1.fr/dameron/ontology/clinicalTrial/GETUG14preScreening.owl#C_CancerLocatedInProstate"/>
    <rdf:type rdf:resource="http://www.u936.univ-rennes1.fr/dameron/ontology/clinicalTrial/GETUG14preScreening.owl#C_PSAinferior30ngPerMl"/>
    <!-- Unknown value for c_tnm -->
    <rdf:type rdf:resource="http://www.u936.univ-rennes1.fr/dameron/ontology/clinicalTrial/GETUG14preScreening.owl#C_AgeInferior77yo"/>
    <!-- Unknown value for atcd_viral_infection -->
    <!-- Unknown value for zubrod -->
    <!-- Unknown value for atcd_rptu -->
    <rdf:type rdf:resource="http://www.u936.univ-rennes1.fr/dameron/ontology/clinicalTrial/GETUG14preScreening.owl#Not_C_AbsenceOfHipReplacement"/>
    <rdf:type rdf:resource="http://www.u936.univ-rennes1.fr/dameron/ontology/clinicalTrial/GETUG14preScreening.owl#Not_C_AntecedentInvasiveCancerExceptOlderThan5years"/>
    <rdf:type rdf:resource="http://www.u936.univ-rennes1.fr/dameron/ontology/clinicalTrial/GETUG14preScreening.owl#Not_C_AntecedentRadiotherapyPelvis"/>
    <!-- Unknown value for atcd_prostatectomy -->
    <rdf:type rdf:resource="http://www.u936.univ-rennes1.fr/dameron/ontology/clinicalTrial/GETUG14preScreening.owl#Not_C_AntecedentHormoneTherapy"/>
    <!-- Unknown value for atcd_anticoag_tt -->
    <!-- Unknown value for atcd_hepatic_failure -->
  </ct-core:Patient>


  <ct-core:Patient rdf:ID="patient20902560mdm2009-03-16_127">
    <rdf:type rdf:resource="&ct;DB_NotEligible"/>
  </ct-core:Patient>

  <ct-core:Patient rdf:ID="patient20902561mdm2009-03-16_128">
    <ct-core:hasConsultationNumber rdf:datatype="&xsd;int">128</ct-core:hasConsultationNumber>
    <rdf:type rdf:resource="http://www.u936.univ-rennes1.fr/dameron/ontology/clinicalTrial/GETUG14preScreening.owl#C_CancerLocatedInProstate"/>
    <rdf:type rdf:resource="http://www.u936.univ-rennes1.fr/dameron/ontology/clinicalTrial/GETUG14preScreening.owl#C_PSAinferior30ngPerMl"/>
    <!-- Unknown value for c_tnm -->
    <rdf:type rdf:resource="http://www.u936.univ-rennes1.fr/dameron/ontology/clinicalTrial/GETUG14preScreening.owl#C_AgeInferior77yo"/>
    <!-- Unknown value for atcd_viral_infection -->
    <!-- Unknown value for zubrod -->
    <!-- Unknown value for atcd_rptu -->
    <!-- Unknown value for atcd_hip_replac -->
    <rdf:type rdf:resource="http://www.u936.univ-rennes1.fr/dameron/ontology/clinicalTrial/GETUG14preScreening.owl#Not_C_AntecedentInvasiveCancerExceptOlderThan5years"/>
    <rdf:type rdf:resource="http://www.u936.univ-rennes1.fr/dameron/ontology/clinicalTrial/GETUG14preScreening.owl#Not_C_AntecedentRadiotherapyPelvis"/>
    <!-- Unknown value for atcd_prostatectomy -->
    <rdf:type rdf:resource="http://www.u936.univ-rennes1.fr/dameron/ontology/clinicalTrial/GETUG14preScreening.owl#Not_C_AntecedentHormoneTherapy"/>
    <!-- Unknown value for atcd_anticoag_tt -->
    <!-- Unknown value for atcd_hepatic_failure -->
  </ct-core:Patient>


  <ct-core:Patient rdf:ID="patient20902561mdm2009-03-16_128">
    <rdf:type rdf:resource="&ct;DB_PotentiallyEligible"/>
  </ct-core:Patient>

  <ct-core:Patient rdf:ID="patient20902569mdm2009-03-16_129">
    <ct-core:hasConsultationNumber rdf:datatype="&xsd;int">129</ct-core:hasConsultationNumber>
    <rdf:type rdf:resource="http://www.u936.univ-rennes1.fr/dameron/ontology/clinicalTrial/GETUG14preScreening.owl#C_CancerLocatedInProstate"/>
    <rdf:type rdf:resource="http://www.u936.univ-rennes1.fr/dameron/ontology/clinicalTrial/GETUG14preScreening.owl#C_PSAinferior30ngPerMl"/>
    <!-- Unknown value for c_tnm -->
    <rdf:type rdf:resource="http://www.u936.univ-rennes1.fr/dameron/ontology/clinicalTrial/GETUG14preScreening.owl#Not_C_AgeInferior77yo"/>
    <!-- Unknown value for atcd_viral_infection -->
    <!-- Unknown value for zubrod -->
    <!-- Unknown value for atcd_rptu -->
    <!-- Unknown value for atcd_hip_replac -->
    <rdf:type rdf:resource="http://www.u936.univ-rennes1.fr/dameron/ontology/clinicalTrial/GETUG14preScreening.owl#Not_C_AntecedentInvasiveCancerExceptOlderThan5years"/>
    <rdf:type rdf:resource="http://www.u936.univ-rennes1.fr/dameron/ontology/clinicalTrial/GETUG14preScreening.owl#Not_C_AntecedentRadiotherapyPelvis"/>
    <!-- Unknown value for atcd_prostatectomy -->
    <rdf:type rdf:resource="http://www.u936.univ-rennes1.fr/dameron/ontology/clinicalTrial/GETUG14preScreening.owl#Not_C_AntecedentHormoneTherapy"/>
    <!-- Unknown value for atcd_anticoag_tt -->
    <!-- Unknown value for atcd_hepatic_failure -->
  </ct-core:Patient>


  <ct-core:Patient rdf:ID="patient20902569mdm2009-03-16_129">
    <rdf:type rdf:resource="&ct;DB_NotEligible"/>
  </ct-core:Patient>

  <ct-core:Patient rdf:ID="patient20206806mdm2009-03-23_130">
    <ct-core:hasConsultationNumber rdf:datatype="&xsd;int">130</ct-core:hasConsultationNumber>
    <rdf:type rdf:resource="http://www.u936.univ-rennes1.fr/dameron/ontology/clinicalTrial/GETUG14preScreening.owl#C_CancerLocatedInProstate"/>
    <rdf:type rdf:resource="http://www.u936.univ-rennes1.fr/dameron/ontology/clinicalTrial/GETUG14preScreening.owl#C_PSAinferior30ngPerMl"/>
    <!-- Unknown value for c_tnm -->
    <rdf:type rdf:resource="http://www.u936.univ-rennes1.fr/dameron/ontology/clinicalTrial/GETUG14preScreening.owl#C_AgeInferior77yo"/>
    <!-- Unknown value for atcd_viral_infection -->
    <!-- Unknown value for zubrod -->
    <!-- Unknown value for atcd_rptu -->
    <!-- Unknown value for atcd_hip_replac -->
    <rdf:type rdf:resource="http://www.u936.univ-rennes1.fr/dameron/ontology/clinicalTrial/GETUG14preScreening.owl#Not_C_AntecedentInvasiveCancerExceptOlderThan5years"/>
    <rdf:type rdf:resource="http://www.u936.univ-rennes1.fr/dameron/ontology/clinicalTrial/GETUG14preScreening.owl#Not_C_AntecedentRadiotherapyPelvis"/>
    <!-- Unknown value for atcd_prostatectomy -->
    <rdf:type rdf:resource="http://www.u936.univ-rennes1.fr/dameron/ontology/clinicalTrial/GETUG14preScreening.owl#Not_C_AntecedentHormoneTherapy"/>
    <!-- Unknown value for atcd_anticoag_tt -->
    <!-- Unknown value for atcd_hepatic_failure -->
  </ct-core:Patient>


  <ct-core:Patient rdf:ID="patient20206806mdm2009-03-23_130">
    <rdf:type rdf:resource="&ct;DB_PotentiallyEligible"/>
  </ct-core:Patient>

  <ct-core:Patient rdf:ID="patient20305037mdm2009-03-23_131">
    <ct-core:hasConsultationNumber rdf:datatype="&xsd;int">131</ct-core:hasConsultationNumber>
    <rdf:type rdf:resource="http://www.u936.univ-rennes1.fr/dameron/ontology/clinicalTrial/GETUG14preScreening.owl#C_CancerLocatedInProstate"/>
    <rdf:type rdf:resource="http://www.u936.univ-rennes1.fr/dameron/ontology/clinicalTrial/GETUG14preScreening.owl#C_PSAinferior30ngPerMl"/>
    <!-- Unknown value for c_tnm -->
    <rdf:type rdf:resource="http://www.u936.univ-rennes1.fr/dameron/ontology/clinicalTrial/GETUG14preScreening.owl#C_AgeInferior77yo"/>
    <rdf:type rdf:resource="http://www.u936.univ-rennes1.fr/dameron/ontology/clinicalTrial/GETUG14preScreening.owl#Not_C_LifeExpectationSuperiorEqual10years"/>
    <!-- Unknown value for zubrod -->
    <!-- Unknown value for atcd_rptu -->
    <!-- Unknown value for atcd_hip_replac -->
    <rdf:type rdf:resource="http://www.u936.univ-rennes1.fr/dameron/ontology/clinicalTrial/GETUG14preScreening.owl#Not_C_AntecedentInvasiveCancerExceptOlderThan5years"/>
    <rdf:type rdf:resource="http://www.u936.univ-rennes1.fr/dameron/ontology/clinicalTrial/GETUG14preScreening.owl#Not_C_AntecedentRadiotherapyPelvis"/>
    <!-- Unknown value for atcd_prostatectomy -->
    <rdf:type rdf:resource="http://www.u936.univ-rennes1.fr/dameron/ontology/clinicalTrial/GETUG14preScreening.owl#Not_C_AntecedentHormoneTherapy"/>
    <!-- Unknown value for atcd_anticoag_tt -->
    <!-- Unknown value for atcd_hepatic_failure -->
  </ct-core:Patient>


  <ct-core:Patient rdf:ID="patient20305037mdm2009-03-23_131">
    <rdf:type rdf:resource="&ct;DB_NotEligible"/>
  </ct-core:Patient>

  <ct-core:Patient rdf:ID="patient20803550mdm2009-03-23_132">
    <ct-core:hasConsultationNumber rdf:datatype="&xsd;int">132</ct-core:hasConsultationNumber>
    <rdf:type rdf:resource="http://www.u936.univ-rennes1.fr/dameron/ontology/clinicalTrial/GETUG14preScreening.owl#C_CancerLocatedInProstate"/>
    <rdf:type rdf:resource="http://www.u936.univ-rennes1.fr/dameron/ontology/clinicalTrial/GETUG14preScreening.owl#C_PSAinferior30ngPerMl"/>
    <!-- Unknown value for c_tnm -->
    <rdf:type rdf:resource="http://www.u936.univ-rennes1.fr/dameron/ontology/clinicalTrial/GETUG14preScreening.owl#C_AgeInferior77yo"/>
    <!-- Unknown value for atcd_viral_infection -->
    <!-- Unknown value for zubrod -->
    <!-- Unknown value for atcd_rptu -->
    <!-- Unknown value for atcd_hip_replac -->
    <rdf:type rdf:resource="http://www.u936.univ-rennes1.fr/dameron/ontology/clinicalTrial/GETUG14preScreening.owl#Not_C_AntecedentInvasiveCancerExceptOlderThan5years"/>
    <rdf:type rdf:resource="http://www.u936.univ-rennes1.fr/dameron/ontology/clinicalTrial/GETUG14preScreening.owl#Not_C_AntecedentRadiotherapyPelvis"/>
    <!-- Unknown value for atcd_prostatectomy -->
    <rdf:type rdf:resource="http://www.u936.univ-rennes1.fr/dameron/ontology/clinicalTrial/GETUG14preScreening.owl#Not_C_AntecedentHormoneTherapy"/>
    <!-- Unknown value for atcd_anticoag_tt -->
    <!-- Unknown value for atcd_hepatic_failure -->
  </ct-core:Patient>


  <ct-core:Patient rdf:ID="patient20803550mdm2009-03-23_132">
    <rdf:type rdf:resource="&ct;DB_PotentiallyEligible"/>
  </ct-core:Patient>

  <ct-core:Patient rdf:ID="patient20810417mdm2009-03-23_133">
    <ct-core:hasConsultationNumber rdf:datatype="&xsd;int">133</ct-core:hasConsultationNumber>
    <rdf:type rdf:resource="http://www.u936.univ-rennes1.fr/dameron/ontology/clinicalTrial/GETUG14preScreening.owl#C_CancerLocatedInProstate"/>
    <rdf:type rdf:resource="http://www.u936.univ-rennes1.fr/dameron/ontology/clinicalTrial/GETUG14preScreening.owl#C_PSAinferior30ngPerMl"/>
    <!-- Unknown value for c_tnm -->
    <rdf:type rdf:resource="http://www.u936.univ-rennes1.fr/dameron/ontology/clinicalTrial/GETUG14preScreening.owl#C_AgeInferior77yo"/>
    <rdf:type rdf:resource="http://www.u936.univ-rennes1.fr/dameron/ontology/clinicalTrial/GETUG14preScreening.owl#C_LifeExpectationSuperiorEqual10years"/>
    <!-- Unknown value for zubrod -->
    <!-- Unknown value for atcd_rptu -->
    <rdf:type rdf:resource="http://www.u936.univ-rennes1.fr/dameron/ontology/clinicalTrial/GETUG14preScreening.owl#C_AbsenceOfHipReplacement"/>
    <rdf:type rdf:resource="http://www.u936.univ-rennes1.fr/dameron/ontology/clinicalTrial/GETUG14preScreening.owl#Not_C_AntecedentInvasiveCancerExceptOlderThan5years"/>
    <rdf:type rdf:resource="http://www.u936.univ-rennes1.fr/dameron/ontology/clinicalTrial/GETUG14preScreening.owl#Not_C_AntecedentRadiotherapyPelvis"/>
    <!-- Unknown value for atcd_prostatectomy -->
    <rdf:type rdf:resource="http://www.u936.univ-rennes1.fr/dameron/ontology/clinicalTrial/GETUG14preScreening.owl#Not_C_AntecedentHormoneTherapy"/>
    <rdf:type rdf:resource="http://www.u936.univ-rennes1.fr/dameron/ontology/clinicalTrial/GETUG14preScreening.owl#Not_C_AntiCoagulantTreatment"/>
    <rdf:type rdf:resource="http://www.u936.univ-rennes1.fr/dameron/ontology/clinicalTrial/GETUG14preScreening.owl#Not_C_AntecedentHepaticFailure"/>
  </ct-core:Patient>


  <ct-core:Patient rdf:ID="patient20810417mdm2009-03-23_133">
    <rdf:type rdf:resource="&ct;DB_PotentiallyEligible"/>
  </ct-core:Patient>

  <ct-core:Patient rdf:ID="patient20902216mdm2009-03-23_134">
    <ct-core:hasConsultationNumber rdf:datatype="&xsd;int">134</ct-core:hasConsultationNumber>
    <rdf:type rdf:resource="http://www.u936.univ-rennes1.fr/dameron/ontology/clinicalTrial/GETUG14preScreening.owl#C_CancerLocatedInProstate"/>
    <rdf:type rdf:resource="http://www.u936.univ-rennes1.fr/dameron/ontology/clinicalTrial/GETUG14preScreening.owl#Not_C_PSAinferior30ngPerMl"/>
    <!-- Unknown value for c_tnm -->
    <rdf:type rdf:resource="http://www.u936.univ-rennes1.fr/dameron/ontology/clinicalTrial/GETUG14preScreening.owl#Not_C_AgeInferior77yo"/>
    <!-- Unknown value for atcd_viral_infection -->
    <rdf:type rdf:resource="http://www.u936.univ-rennes1.fr/dameron/ontology/clinicalTrial/GETUG14preScreening.owl#Not_C_OMSinferiorEqual1"/>
    <!-- Unknown value for atcd_rptu -->
    <!-- Unknown value for atcd_hip_replac -->
    <rdf:type rdf:resource="http://www.u936.univ-rennes1.fr/dameron/ontology/clinicalTrial/GETUG14preScreening.owl#Not_C_AntecedentInvasiveCancerExceptOlderThan5years"/>
    <rdf:type rdf:resource="http://www.u936.univ-rennes1.fr/dameron/ontology/clinicalTrial/GETUG14preScreening.owl#Not_C_AntecedentRadiotherapyPelvis"/>
    <!-- Unknown value for atcd_prostatectomy -->
    <rdf:type rdf:resource="http://www.u936.univ-rennes1.fr/dameron/ontology/clinicalTrial/GETUG14preScreening.owl#Not_C_AntecedentHormoneTherapy"/>
    <!-- Unknown value for atcd_anticoag_tt -->
    <!-- Unknown value for atcd_hepatic_failure -->
    <rdf:type rdf:resource="http://www.u936.univ-rennes1.fr/dameron/ontology/clinicalTrial/GETUG14preScreening.owl#C_PositiveBiopsySeminalVesicle"/>
  </ct-core:Patient>


  <ct-core:Patient rdf:ID="patient20902216mdm2009-03-23_134">
    <rdf:type rdf:resource="&ct;DB_NotEligible"/>
  </ct-core:Patient>

  <ct-core:Patient rdf:ID="patient20902316mdm2009-03-23_135">
    <ct-core:hasConsultationNumber rdf:datatype="&xsd;int">135</ct-core:hasConsultationNumber>
    <rdf:type rdf:resource="http://www.u936.univ-rennes1.fr/dameron/ontology/clinicalTrial/GETUG14preScreening.owl#C_CancerLocatedInProstate"/>
    <rdf:type rdf:resource="http://www.u936.univ-rennes1.fr/dameron/ontology/clinicalTrial/GETUG14preScreening.owl#C_PSAinferior30ngPerMl"/>
    <!-- Unknown value for c_tnm -->
    <rdf:type rdf:resource="http://www.u936.univ-rennes1.fr/dameron/ontology/clinicalTrial/GETUG14preScreening.owl#C_AgeInferior77yo"/>
    <!-- Unknown value for atcd_viral_infection -->
    <!-- Unknown value for zubrod -->
    <!-- Unknown value for atcd_rptu -->
    <!-- Unknown value for atcd_hip_replac -->
    <rdf:type rdf:resource="http://www.u936.univ-rennes1.fr/dameron/ontology/clinicalTrial/GETUG14preScreening.owl#Not_C_AntecedentInvasiveCancerExceptOlderThan5years"/>
    <rdf:type rdf:resource="http://www.u936.univ-rennes1.fr/dameron/ontology/clinicalTrial/GETUG14preScreening.owl#Not_C_AntecedentRadiotherapyPelvis"/>
    <!-- Unknown value for atcd_prostatectomy -->
    <rdf:type rdf:resource="http://www.u936.univ-rennes1.fr/dameron/ontology/clinicalTrial/GETUG14preScreening.owl#Not_C_AntecedentHormoneTherapy"/>
    <!-- Unknown value for atcd_anticoag_tt -->
    <!-- Unknown value for atcd_hepatic_failure -->
  </ct-core:Patient>


  <ct-core:Patient rdf:ID="patient20902316mdm2009-03-23_135">
    <rdf:type rdf:resource="&ct;DB_PotentiallyEligible"/>
  </ct-core:Patient>

  <ct-core:Patient rdf:ID="patient20902514mdm2009-03-23_136">
    <ct-core:hasConsultationNumber rdf:datatype="&xsd;int">136</ct-core:hasConsultationNumber>
    <rdf:type rdf:resource="http://www.u936.univ-rennes1.fr/dameron/ontology/clinicalTrial/GETUG14preScreening.owl#C_CancerLocatedInProstate"/>
    <rdf:type rdf:resource="http://www.u936.univ-rennes1.fr/dameron/ontology/clinicalTrial/GETUG14preScreening.owl#C_PSAinferior30ngPerMl"/>
    <!-- Unknown value for c_tnm -->
    <rdf:type rdf:resource="http://www.u936.univ-rennes1.fr/dameron/ontology/clinicalTrial/GETUG14preScreening.owl#C_AgeInferior77yo"/>
    <!-- Unknown value for atcd_viral_infection -->
    <!-- Unknown value for zubrod -->
    <!-- Unknown value for atcd_rptu -->
    <!-- Unknown value for atcd_hip_replac -->
    <rdf:type rdf:resource="http://www.u936.univ-rennes1.fr/dameron/ontology/clinicalTrial/GETUG14preScreening.owl#Not_C_AntecedentInvasiveCancerExceptOlderThan5years"/>
    <rdf:type rdf:resource="http://www.u936.univ-rennes1.fr/dameron/ontology/clinicalTrial/GETUG14preScreening.owl#Not_C_AntecedentRadiotherapyPelvis"/>
    <!-- Unknown value for atcd_prostatectomy -->
    <rdf:type rdf:resource="http://www.u936.univ-rennes1.fr/dameron/ontology/clinicalTrial/GETUG14preScreening.owl#Not_C_AntecedentHormoneTherapy"/>
    <rdf:type rdf:resource="http://www.u936.univ-rennes1.fr/dameron/ontology/clinicalTrial/GETUG14preScreening.owl#Not_C_AntiCoagulantTreatment"/>
    <!-- Unknown value for atcd_hepatic_failure -->
    <rdf:type rdf:resource="http://www.u936.univ-rennes1.fr/dameron/ontology/clinicalTrial/GETUG14preScreening.owl#C_PositiveBiopsySeminalVesicle"/>
  </ct-core:Patient>


  <ct-core:Patient rdf:ID="patient20902514mdm2009-03-23_136">
    <rdf:type rdf:resource="&ct;DB_NotEligible"/>
  </ct-core:Patient>

  <ct-core:Patient rdf:ID="patient20902717mdm2009-03-23_137">
    <ct-core:hasConsultationNumber rdf:datatype="&xsd;int">137</ct-core:hasConsultationNumber>
    <rdf:type rdf:resource="http://www.u936.univ-rennes1.fr/dameron/ontology/clinicalTrial/GETUG14preScreening.owl#C_CancerLocatedInProstate"/>
    <rdf:type rdf:resource="http://www.u936.univ-rennes1.fr/dameron/ontology/clinicalTrial/GETUG14preScreening.owl#C_PSAinferior30ngPerMl"/>
    <!-- Unknown value for c_tnm -->
    <rdf:type rdf:resource="http://www.u936.univ-rennes1.fr/dameron/ontology/clinicalTrial/GETUG14preScreening.owl#C_AgeInferior77yo"/>
    <!-- Unknown value for atcd_viral_infection -->
    <!-- Unknown value for zubrod -->
    <!-- Unknown value for atcd_rptu -->
    <!-- Unknown value for atcd_hip_replac -->
    <rdf:type rdf:resource="http://www.u936.univ-rennes1.fr/dameron/ontology/clinicalTrial/GETUG14preScreening.owl#Not_C_AntecedentInvasiveCancerExceptOlderThan5years"/>
    <rdf:type rdf:resource="http://www.u936.univ-rennes1.fr/dameron/ontology/clinicalTrial/GETUG14preScreening.owl#Not_C_AntecedentRadiotherapyPelvis"/>
    <!-- Unknown value for atcd_prostatectomy -->
    <rdf:type rdf:resource="http://www.u936.univ-rennes1.fr/dameron/ontology/clinicalTrial/GETUG14preScreening.owl#Not_C_AntecedentHormoneTherapy"/>
    <!-- Unknown value for atcd_anticoag_tt -->
    <!-- Unknown value for atcd_hepatic_failure -->
  </ct-core:Patient>


  <ct-core:Patient rdf:ID="patient20902717mdm2009-03-23_137">
    <rdf:type rdf:resource="&ct;DB_PotentiallyEligible"/>
  </ct-core:Patient>

  <ct-core:Patient rdf:ID="patient20902718mdm2009-03-23_138">
    <ct-core:hasConsultationNumber rdf:datatype="&xsd;int">138</ct-core:hasConsultationNumber>
    <rdf:type rdf:resource="http://www.u936.univ-rennes1.fr/dameron/ontology/clinicalTrial/GETUG14preScreening.owl#C_CancerLocatedInProstate"/>
    <rdf:type rdf:resource="http://www.u936.univ-rennes1.fr/dameron/ontology/clinicalTrial/GETUG14preScreening.owl#C_PSAinferior30ngPerMl"/>
    <!-- Unknown value for c_tnm -->
    <rdf:type rdf:resource="http://www.u936.univ-rennes1.fr/dameron/ontology/clinicalTrial/GETUG14preScreening.owl#C_AgeInferior77yo"/>
    <!-- Unknown value for atcd_viral_infection -->
    <!-- Unknown value for zubrod -->
    <!-- Unknown value for atcd_rptu -->
    <!-- Unknown value for atcd_hip_replac -->
    <rdf:type rdf:resource="http://www.u936.univ-rennes1.fr/dameron/ontology/clinicalTrial/GETUG14preScreening.owl#Not_C_AntecedentInvasiveCancerExceptOlderThan5years"/>
    <rdf:type rdf:resource="http://www.u936.univ-rennes1.fr/dameron/ontology/clinicalTrial/GETUG14preScreening.owl#Not_C_AntecedentRadiotherapyPelvis"/>
    <!-- Unknown value for atcd_prostatectomy -->
    <rdf:type rdf:resource="http://www.u936.univ-rennes1.fr/dameron/ontology/clinicalTrial/GETUG14preScreening.owl#Not_C_AntecedentHormoneTherapy"/>
    <!-- Unknown value for atcd_anticoag_tt -->
    <!-- Unknown value for atcd_hepatic_failure -->
  </ct-core:Patient>


  <ct-core:Patient rdf:ID="patient20902718mdm2009-03-23_138">
    <rdf:type rdf:resource="&ct;DB_PotentiallyEligible"/>
  </ct-core:Patient>

  <ct-core:Patient rdf:ID="patient20902719mdm2009-03-23_139">
    <ct-core:hasConsultationNumber rdf:datatype="&xsd;int">139</ct-core:hasConsultationNumber>
    <rdf:type rdf:resource="http://www.u936.univ-rennes1.fr/dameron/ontology/clinicalTrial/GETUG14preScreening.owl#C_CancerLocatedInProstate"/>
    <rdf:type rdf:resource="http://www.u936.univ-rennes1.fr/dameron/ontology/clinicalTrial/GETUG14preScreening.owl#C_PSAinferior30ngPerMl"/>
    <!-- Unknown value for c_tnm -->
    <rdf:type rdf:resource="http://www.u936.univ-rennes1.fr/dameron/ontology/clinicalTrial/GETUG14preScreening.owl#C_AgeInferior77yo"/>
    <!-- Unknown value for atcd_viral_infection -->
    <!-- Unknown value for zubrod -->
    <!-- Unknown value for atcd_rptu -->
    <!-- Unknown value for atcd_hip_replac -->
    <rdf:type rdf:resource="http://www.u936.univ-rennes1.fr/dameron/ontology/clinicalTrial/GETUG14preScreening.owl#Not_C_AntecedentInvasiveCancerExceptOlderThan5years"/>
    <rdf:type rdf:resource="http://www.u936.univ-rennes1.fr/dameron/ontology/clinicalTrial/GETUG14preScreening.owl#Not_C_AntecedentRadiotherapyPelvis"/>
    <!-- Unknown value for atcd_prostatectomy -->
    <rdf:type rdf:resource="http://www.u936.univ-rennes1.fr/dameron/ontology/clinicalTrial/GETUG14preScreening.owl#Not_C_AntecedentHormoneTherapy"/>
    <rdf:type rdf:resource="http://www.u936.univ-rennes1.fr/dameron/ontology/clinicalTrial/GETUG14preScreening.owl#Not_C_AntiCoagulantTreatment"/>
    <!-- Unknown value for atcd_hepatic_failure -->
  </ct-core:Patient>


  <ct-core:Patient rdf:ID="patient20902719mdm2009-03-23_139">
    <rdf:type rdf:resource="&ct;DB_PotentiallyEligible"/>
  </ct-core:Patient>

  <ct-core:Patient rdf:ID="patient20902715mdm2009-03-23_140">
    <ct-core:hasConsultationNumber rdf:datatype="&xsd;int">140</ct-core:hasConsultationNumber>
    <rdf:type rdf:resource="http://www.u936.univ-rennes1.fr/dameron/ontology/clinicalTrial/GETUG14preScreening.owl#C_CancerLocatedInProstate"/>
    <rdf:type rdf:resource="http://www.u936.univ-rennes1.fr/dameron/ontology/clinicalTrial/GETUG14preScreening.owl#C_PSAinferior30ngPerMl"/>
    <!-- Unknown value for c_tnm -->
    <rdf:type rdf:resource="http://www.u936.univ-rennes1.fr/dameron/ontology/clinicalTrial/GETUG14preScreening.owl#C_AgeInferior77yo"/>
    <rdf:type rdf:resource="http://www.u936.univ-rennes1.fr/dameron/ontology/clinicalTrial/GETUG14preScreening.owl#C_LifeExpectationSuperiorEqual10years"/>
    <!-- Unknown value for zubrod -->
    <!-- Unknown value for atcd_rptu -->
    <rdf:type rdf:resource="http://www.u936.univ-rennes1.fr/dameron/ontology/clinicalTrial/GETUG14preScreening.owl#C_AbsenceOfHipReplacement"/>
    <rdf:type rdf:resource="http://www.u936.univ-rennes1.fr/dameron/ontology/clinicalTrial/GETUG14preScreening.owl#Not_C_AntecedentInvasiveCancerExceptOlderThan5years"/>
    <rdf:type rdf:resource="http://www.u936.univ-rennes1.fr/dameron/ontology/clinicalTrial/GETUG14preScreening.owl#Not_C_AntecedentRadiotherapyPelvis"/>
    <!-- Unknown value for atcd_prostatectomy -->
    <rdf:type rdf:resource="http://www.u936.univ-rennes1.fr/dameron/ontology/clinicalTrial/GETUG14preScreening.owl#Not_C_AntecedentHormoneTherapy"/>
    <rdf:type rdf:resource="http://www.u936.univ-rennes1.fr/dameron/ontology/clinicalTrial/GETUG14preScreening.owl#Not_C_AntiCoagulantTreatment"/>
    <rdf:type rdf:resource="http://www.u936.univ-rennes1.fr/dameron/ontology/clinicalTrial/GETUG14preScreening.owl#Not_C_AntecedentHepaticFailure"/>
  </ct-core:Patient>


  <ct-core:Patient rdf:ID="patient20902715mdm2009-03-23_140">
    <rdf:type rdf:resource="&ct;DB_PotentiallyEligible"/>
  </ct-core:Patient>

  <ct-core:Patient rdf:ID="patient20902716mdm2009-03-23_141">
    <ct-core:hasConsultationNumber rdf:datatype="&xsd;int">141</ct-core:hasConsultationNumber>
    <rdf:type rdf:resource="http://www.u936.univ-rennes1.fr/dameron/ontology/clinicalTrial/GETUG14preScreening.owl#C_CancerLocatedInProstate"/>
    <rdf:type rdf:resource="http://www.u936.univ-rennes1.fr/dameron/ontology/clinicalTrial/GETUG14preScreening.owl#C_PSAinferior30ngPerMl"/>
    <!-- Unknown value for c_tnm -->
    <rdf:type rdf:resource="http://www.u936.univ-rennes1.fr/dameron/ontology/clinicalTrial/GETUG14preScreening.owl#C_AgeInferior77yo"/>
    <!-- Unknown value for atcd_viral_infection -->
    <!-- Unknown value for zubrod -->
    <!-- Unknown value for atcd_rptu -->
    <!-- Unknown value for atcd_hip_replac -->
    <rdf:type rdf:resource="http://www.u936.univ-rennes1.fr/dameron/ontology/clinicalTrial/GETUG14preScreening.owl#Not_C_AntecedentInvasiveCancerExceptOlderThan5years"/>
    <rdf:type rdf:resource="http://www.u936.univ-rennes1.fr/dameron/ontology/clinicalTrial/GETUG14preScreening.owl#Not_C_AntecedentRadiotherapyPelvis"/>
    <!-- Unknown value for atcd_prostatectomy -->
    <rdf:type rdf:resource="http://www.u936.univ-rennes1.fr/dameron/ontology/clinicalTrial/GETUG14preScreening.owl#Not_C_AntecedentHormoneTherapy"/>
    <!-- Unknown value for atcd_anticoag_tt -->
    <!-- Unknown value for atcd_hepatic_failure -->
  </ct-core:Patient>


  <ct-core:Patient rdf:ID="patient20902716mdm2009-03-23_141">
    <rdf:type rdf:resource="&ct;DB_PotentiallyEligible"/>
  </ct-core:Patient>

  <ct-core:Patient rdf:ID="patient9633076mdm2009-03-23_142">
    <ct-core:hasConsultationNumber rdf:datatype="&xsd;int">142</ct-core:hasConsultationNumber>
    <rdf:type rdf:resource="http://www.u936.univ-rennes1.fr/dameron/ontology/clinicalTrial/GETUG14preScreening.owl#C_CancerLocatedInProstate"/>
    <rdf:type rdf:resource="http://www.u936.univ-rennes1.fr/dameron/ontology/clinicalTrial/GETUG14preScreening.owl#Not_C_PSAinferior30ngPerMl"/>
    <!-- Unknown value for c_tnm -->
    <rdf:type rdf:resource="http://www.u936.univ-rennes1.fr/dameron/ontology/clinicalTrial/GETUG14preScreening.owl#Not_C_AgeInferior77yo"/>
    <!-- Unknown value for atcd_viral_infection -->
    <!-- Unknown value for zubrod -->
    <rdf:type rdf:resource="http://www.u936.univ-rennes1.fr/dameron/ontology/clinicalTrial/GETUG14preScreening.owl#C_MoreThan3monthsAfterTransuretralProstateResection"/>
    <!-- Unknown value for atcd_hip_replac -->
    <rdf:type rdf:resource="http://www.u936.univ-rennes1.fr/dameron/ontology/clinicalTrial/GETUG14preScreening.owl#Not_C_AntecedentInvasiveCancerExceptOlderThan5years"/>
    <rdf:type rdf:resource="http://www.u936.univ-rennes1.fr/dameron/ontology/clinicalTrial/GETUG14preScreening.owl#Not_C_AntecedentRadiotherapyPelvis"/>
    <!-- Unknown value for atcd_prostatectomy -->
    <rdf:type rdf:resource="http://www.u936.univ-rennes1.fr/dameron/ontology/clinicalTrial/GETUG14preScreening.owl#C_AntecedentHormoneTherapy"/>
    <!-- Unknown value for atcd_anticoag_tt -->
    <!-- Unknown value for atcd_hepatic_failure -->
    <rdf:type rdf:resource="http://www.u936.univ-rennes1.fr/dameron/ontology/clinicalTrial/GETUG14preScreening.owl#C_PositiveBiopsySeminalVesicle"/>
  </ct-core:Patient>


  <ct-core:Patient rdf:ID="patient9633076mdm2009-03-23_142">
    <rdf:type rdf:resource="&ct;DB_NotEligible"/>
  </ct-core:Patient>

  <ct-core:Patient rdf:ID="patient20204160mdm2009-03-30_143">
    <ct-core:hasConsultationNumber rdf:datatype="&xsd;int">143</ct-core:hasConsultationNumber>
    <rdf:type rdf:resource="http://www.u936.univ-rennes1.fr/dameron/ontology/clinicalTrial/GETUG14preScreening.owl#C_CancerLocatedInProstate"/>
    <rdf:type rdf:resource="http://www.u936.univ-rennes1.fr/dameron/ontology/clinicalTrial/GETUG14preScreening.owl#C_PSAinferior30ngPerMl"/>
    <!-- Unknown value for c_tnm -->
    <rdf:type rdf:resource="http://www.u936.univ-rennes1.fr/dameron/ontology/clinicalTrial/GETUG14preScreening.owl#Not_C_AgeInferior77yo"/>
    <!-- Unknown value for atcd_viral_infection -->
    <!-- Unknown value for zubrod -->
    <!-- Unknown value for atcd_rptu -->
    <!-- Unknown value for atcd_hip_replac -->
    <rdf:type rdf:resource="http://www.u936.univ-rennes1.fr/dameron/ontology/clinicalTrial/GETUG14preScreening.owl#Not_C_AntecedentInvasiveCancerExceptOlderThan5years"/>
    <rdf:type rdf:resource="http://www.u936.univ-rennes1.fr/dameron/ontology/clinicalTrial/GETUG14preScreening.owl#C_AntecedentRadiotherapyPelvis"/>
    <!-- Unknown value for atcd_prostatectomy -->
    <rdf:type rdf:resource="http://www.u936.univ-rennes1.fr/dameron/ontology/clinicalTrial/GETUG14preScreening.owl#C_AntecedentHormoneTherapy"/>
    <!-- Unknown value for atcd_anticoag_tt -->
    <!-- Unknown value for atcd_hepatic_failure -->
    <rdf:type rdf:resource="http://www.u936.univ-rennes1.fr/dameron/ontology/clinicalTrial/GETUG14preScreening.owl#C_PositiveBiopsySeminalVesicle"/>
  </ct-core:Patient>


  <ct-core:Patient rdf:ID="patient20204160mdm2009-03-30_143">
    <rdf:type rdf:resource="&ct;DB_NotEligible"/>
  </ct-core:Patient>

  <ct-core:Patient rdf:ID="patient20400443mdm2009-03-30_144">
    <ct-core:hasConsultationNumber rdf:datatype="&xsd;int">144</ct-core:hasConsultationNumber>
    <rdf:type rdf:resource="http://www.u936.univ-rennes1.fr/dameron/ontology/clinicalTrial/GETUG14preScreening.owl#C_CancerLocatedInProstate"/>
    <rdf:type rdf:resource="http://www.u936.univ-rennes1.fr/dameron/ontology/clinicalTrial/GETUG14preScreening.owl#C_PSAinferior30ngPerMl"/>
    <!-- Unknown value for c_tnm -->
    <rdf:type rdf:resource="http://www.u936.univ-rennes1.fr/dameron/ontology/clinicalTrial/GETUG14preScreening.owl#C_AgeInferior77yo"/>
    <!-- Unknown value for atcd_viral_infection -->
    <!-- Unknown value for zubrod -->
    <!-- Unknown value for atcd_rptu -->
    <!-- Unknown value for atcd_hip_replac -->
    <rdf:type rdf:resource="http://www.u936.univ-rennes1.fr/dameron/ontology/clinicalTrial/GETUG14preScreening.owl#C_AntecedentInvasiveCancerExceptOlderThan5years"/>
    <rdf:type rdf:resource="http://www.u936.univ-rennes1.fr/dameron/ontology/clinicalTrial/GETUG14preScreening.owl#C_AntecedentRadiotherapyPelvis"/>
    <!-- Unknown value for atcd_prostatectomy -->
    <rdf:type rdf:resource="http://www.u936.univ-rennes1.fr/dameron/ontology/clinicalTrial/GETUG14preScreening.owl#Not_C_AntecedentHormoneTherapy"/>
    <!-- Unknown value for atcd_anticoag_tt -->
    <!-- Unknown value for atcd_hepatic_failure -->
  </ct-core:Patient>


  <ct-core:Patient rdf:ID="patient20400443mdm2009-03-30_144">
    <rdf:type rdf:resource="&ct;DB_NotEligible"/>
  </ct-core:Patient>

  <ct-core:Patient rdf:ID="patient20603616mdm2009-03-30_145">
    <ct-core:hasConsultationNumber rdf:datatype="&xsd;int">145</ct-core:hasConsultationNumber>
    <rdf:type rdf:resource="http://www.u936.univ-rennes1.fr/dameron/ontology/clinicalTrial/GETUG14preScreening.owl#C_CancerLocatedInProstate"/>
    <rdf:type rdf:resource="http://www.u936.univ-rennes1.fr/dameron/ontology/clinicalTrial/GETUG14preScreening.owl#C_PSAinferior30ngPerMl"/>
    <!-- Unknown value for c_tnm -->
    <rdf:type rdf:resource="http://www.u936.univ-rennes1.fr/dameron/ontology/clinicalTrial/GETUG14preScreening.owl#C_AgeInferior77yo"/>
    <!-- Unknown value for atcd_viral_infection -->
    <!-- Unknown value for zubrod -->
    <!-- Unknown value for atcd_rptu -->
    <!-- Unknown value for atcd_hip_replac -->
    <rdf:type rdf:resource="http://www.u936.univ-rennes1.fr/dameron/ontology/clinicalTrial/GETUG14preScreening.owl#Not_C_AntecedentInvasiveCancerExceptOlderThan5years"/>
    <rdf:type rdf:resource="http://www.u936.univ-rennes1.fr/dameron/ontology/clinicalTrial/GETUG14preScreening.owl#C_AntecedentRadiotherapyPelvis"/>
    <!-- Unknown value for atcd_prostatectomy -->
    <rdf:type rdf:resource="http://www.u936.univ-rennes1.fr/dameron/ontology/clinicalTrial/GETUG14preScreening.owl#C_AntecedentHormoneTherapy"/>
    <!-- Unknown value for atcd_anticoag_tt -->
    <!-- Unknown value for atcd_hepatic_failure -->
    <rdf:type rdf:resource="http://www.u936.univ-rennes1.fr/dameron/ontology/clinicalTrial/GETUG14preScreening.owl#C_PositiveBiopsySeminalVesicle"/>
  </ct-core:Patient>


  <ct-core:Patient rdf:ID="patient20603616mdm2009-03-30_145">
    <rdf:type rdf:resource="&ct;DB_NotEligible"/>
  </ct-core:Patient>

  <ct-core:Patient rdf:ID="patient20809964mdm2009-03-30_146">
    <ct-core:hasConsultationNumber rdf:datatype="&xsd;int">146</ct-core:hasConsultationNumber>
    <rdf:type rdf:resource="http://www.u936.univ-rennes1.fr/dameron/ontology/clinicalTrial/GETUG14preScreening.owl#C_CancerLocatedInProstate"/>
    <rdf:type rdf:resource="http://www.u936.univ-rennes1.fr/dameron/ontology/clinicalTrial/GETUG14preScreening.owl#C_PSAinferior30ngPerMl"/>
    <rdf:type rdf:resource="http://www.u936.univ-rennes1.fr/dameron/ontology/clinicalTrial/GETUG14preScreening.owl#C_AgeInferior77yo"/>
    <!-- Unknown value for atcd_viral_infection -->
    <!-- Unknown value for zubrod -->
    <!-- Unknown value for atcd_rptu -->
    <!-- Unknown value for atcd_hip_replac -->
    <rdf:type rdf:resource="http://www.u936.univ-rennes1.fr/dameron/ontology/clinicalTrial/GETUG14preScreening.owl#Not_C_AntecedentInvasiveCancerExceptOlderThan5years"/>
    <rdf:type rdf:resource="http://www.u936.univ-rennes1.fr/dameron/ontology/clinicalTrial/GETUG14preScreening.owl#Not_C_AntecedentRadiotherapyPelvis"/>
    <!-- Unknown value for atcd_prostatectomy -->
    <rdf:type rdf:resource="http://www.u936.univ-rennes1.fr/dameron/ontology/clinicalTrial/GETUG14preScreening.owl#Not_C_AntecedentHormoneTherapy"/>
    <!-- Unknown value for atcd_anticoag_tt -->
    <!-- Unknown value for atcd_hepatic_failure -->
  </ct-core:Patient>


  <ct-core:Patient rdf:ID="patient20809964mdm2009-03-30_146">
    <rdf:type rdf:resource="&ct;DB_PotentiallyEligible"/>
  </ct-core:Patient>

  <ct-core:Patient rdf:ID="patient20901038mdm2009-03-30_147">
    <ct-core:hasConsultationNumber rdf:datatype="&xsd;int">147</ct-core:hasConsultationNumber>
    <rdf:type rdf:resource="http://www.u936.univ-rennes1.fr/dameron/ontology/clinicalTrial/GETUG14preScreening.owl#C_CancerLocatedInProstate"/>
    <rdf:type rdf:resource="http://www.u936.univ-rennes1.fr/dameron/ontology/clinicalTrial/GETUG14preScreening.owl#C_PSAinferior30ngPerMl"/>
    <!-- Unknown value for c_tnm -->
    <rdf:type rdf:resource="http://www.u936.univ-rennes1.fr/dameron/ontology/clinicalTrial/GETUG14preScreening.owl#C_AgeInferior77yo"/>
    <!-- Unknown value for atcd_viral_infection -->
    <!-- Unknown value for zubrod -->
    <!-- Unknown value for atcd_rptu -->
    <!-- Unknown value for atcd_hip_replac -->
    <rdf:type rdf:resource="http://www.u936.univ-rennes1.fr/dameron/ontology/clinicalTrial/GETUG14preScreening.owl#Not_C_AntecedentInvasiveCancerExceptOlderThan5years"/>
    <rdf:type rdf:resource="http://www.u936.univ-rennes1.fr/dameron/ontology/clinicalTrial/GETUG14preScreening.owl#Not_C_AntecedentRadiotherapyPelvis"/>
    <!-- Unknown value for atcd_prostatectomy -->
    <rdf:type rdf:resource="http://www.u936.univ-rennes1.fr/dameron/ontology/clinicalTrial/GETUG14preScreening.owl#Not_C_AntecedentHormoneTherapy"/>
    <!-- Unknown value for atcd_anticoag_tt -->
    <!-- Unknown value for atcd_hepatic_failure -->
  </ct-core:Patient>


  <ct-core:Patient rdf:ID="patient20901038mdm2009-03-30_147">
    <rdf:type rdf:resource="&ct;DB_PotentiallyEligible"/>
  </ct-core:Patient>

  <ct-core:Patient rdf:ID="patient20902784mdm2009-03-30_148">
    <ct-core:hasConsultationNumber rdf:datatype="&xsd;int">148</ct-core:hasConsultationNumber>
    <rdf:type rdf:resource="http://www.u936.univ-rennes1.fr/dameron/ontology/clinicalTrial/GETUG14preScreening.owl#C_CancerLocatedInProstate"/>
    <rdf:type rdf:resource="http://www.u936.univ-rennes1.fr/dameron/ontology/clinicalTrial/GETUG14preScreening.owl#C_PSAinferior30ngPerMl"/>
    <!-- Unknown value for c_tnm -->
    <rdf:type rdf:resource="http://www.u936.univ-rennes1.fr/dameron/ontology/clinicalTrial/GETUG14preScreening.owl#C_AgeInferior77yo"/>
    <!-- Unknown value for atcd_viral_infection -->
    <!-- Unknown value for zubrod -->
    <!-- Unknown value for atcd_rptu -->
    <!-- Unknown value for atcd_hip_replac -->
    <rdf:type rdf:resource="http://www.u936.univ-rennes1.fr/dameron/ontology/clinicalTrial/GETUG14preScreening.owl#Not_C_AntecedentInvasiveCancerExceptOlderThan5years"/>
    <rdf:type rdf:resource="http://www.u936.univ-rennes1.fr/dameron/ontology/clinicalTrial/GETUG14preScreening.owl#Not_C_AntecedentRadiotherapyPelvis"/>
    <!-- Unknown value for atcd_prostatectomy -->
    <rdf:type rdf:resource="http://www.u936.univ-rennes1.fr/dameron/ontology/clinicalTrial/GETUG14preScreening.owl#Not_C_AntecedentHormoneTherapy"/>
    <!-- Unknown value for atcd_anticoag_tt -->
    <!-- Unknown value for atcd_hepatic_failure -->
  </ct-core:Patient>


  <ct-core:Patient rdf:ID="patient20902784mdm2009-03-30_148">
    <rdf:type rdf:resource="&ct;DB_PotentiallyEligible"/>
  </ct-core:Patient>

  <ct-core:Patient rdf:ID="patient20903227mdm2009-03-30_149">
    <ct-core:hasConsultationNumber rdf:datatype="&xsd;int">149</ct-core:hasConsultationNumber>
    <rdf:type rdf:resource="http://www.u936.univ-rennes1.fr/dameron/ontology/clinicalTrial/GETUG14preScreening.owl#C_CancerLocatedInProstate"/>
    <!-- Unknown value for psa_value1 -->
    <!-- Unknown value for c_tnm -->
    <rdf:type rdf:resource="http://www.u936.univ-rennes1.fr/dameron/ontology/clinicalTrial/GETUG14preScreening.owl#C_AgeInferior77yo"/>
    <rdf:type rdf:resource="http://www.u936.univ-rennes1.fr/dameron/ontology/clinicalTrial/GETUG14preScreening.owl#Not_C_LifeExpectationSuperiorEqual10years"/>
    <!-- Unknown value for zubrod -->
    <rdf:type rdf:resource="http://www.u936.univ-rennes1.fr/dameron/ontology/clinicalTrial/GETUG14preScreening.owl#C_MoreThan3monthsAfterTransuretralProstateResection"/>
    <!-- Unknown value for atcd_hip_replac -->
    <rdf:type rdf:resource="http://www.u936.univ-rennes1.fr/dameron/ontology/clinicalTrial/GETUG14preScreening.owl#Not_C_AntecedentInvasiveCancerExceptOlderThan5years"/>
    <rdf:type rdf:resource="http://www.u936.univ-rennes1.fr/dameron/ontology/clinicalTrial/GETUG14preScreening.owl#Not_C_AntecedentRadiotherapyPelvis"/>
    <!-- Unknown value for atcd_prostatectomy -->
    <rdf:type rdf:resource="http://www.u936.univ-rennes1.fr/dameron/ontology/clinicalTrial/GETUG14preScreening.owl#Not_C_AntecedentHormoneTherapy"/>
    <!-- Unknown value for atcd_anticoag_tt -->
    <!-- Unknown value for atcd_hepatic_failure -->
    <rdf:type rdf:resource="http://www.u936.univ-rennes1.fr/dameron/ontology/clinicalTrial/GETUG14preScreening.owl#C_PositiveBiopsySeminalVesicle"/>
  </ct-core:Patient>


  <ct-core:Patient rdf:ID="patient20903227mdm2009-03-30_149">
    <rdf:type rdf:resource="&ct;DB_NotEligible"/>
  </ct-core:Patient>

  <ct-core:Patient rdf:ID="patient20903230mdm2009-03-30_150">
    <ct-core:hasConsultationNumber rdf:datatype="&xsd;int">150</ct-core:hasConsultationNumber>
    <rdf:type rdf:resource="http://www.u936.univ-rennes1.fr/dameron/ontology/clinicalTrial/GETUG14preScreening.owl#C_CancerLocatedInProstate"/>
    <rdf:type rdf:resource="http://www.u936.univ-rennes1.fr/dameron/ontology/clinicalTrial/GETUG14preScreening.owl#C_PSAinferior30ngPerMl"/>
    <!-- Unknown value for c_tnm -->
    <rdf:type rdf:resource="http://www.u936.univ-rennes1.fr/dameron/ontology/clinicalTrial/GETUG14preScreening.owl#Not_C_AgeInferior77yo"/>
    <rdf:type rdf:resource="http://www.u936.univ-rennes1.fr/dameron/ontology/clinicalTrial/GETUG14preScreening.owl#C_LifeExpectationSuperiorEqual10years"/>
    <!-- Unknown value for zubrod -->
    <!-- Unknown value for atcd_rptu -->
    <rdf:type rdf:resource="http://www.u936.univ-rennes1.fr/dameron/ontology/clinicalTrial/GETUG14preScreening.owl#C_AbsenceOfHipReplacement"/>
    <rdf:type rdf:resource="http://www.u936.univ-rennes1.fr/dameron/ontology/clinicalTrial/GETUG14preScreening.owl#Not_C_AntecedentInvasiveCancerExceptOlderThan5years"/>
    <rdf:type rdf:resource="http://www.u936.univ-rennes1.fr/dameron/ontology/clinicalTrial/GETUG14preScreening.owl#Not_C_AntecedentRadiotherapyPelvis"/>
    <!-- Unknown value for atcd_prostatectomy -->
    <rdf:type rdf:resource="http://www.u936.univ-rennes1.fr/dameron/ontology/clinicalTrial/GETUG14preScreening.owl#Not_C_AntecedentHormoneTherapy"/>
    <rdf:type rdf:resource="http://www.u936.univ-rennes1.fr/dameron/ontology/clinicalTrial/GETUG14preScreening.owl#Not_C_AntiCoagulantTreatment"/>
    <rdf:type rdf:resource="http://www.u936.univ-rennes1.fr/dameron/ontology/clinicalTrial/GETUG14preScreening.owl#Not_C_AntecedentHepaticFailure"/>
  </ct-core:Patient>


  <ct-core:Patient rdf:ID="patient20903230mdm2009-03-30_150">
    <rdf:type rdf:resource="&ct;DB_NotEligible"/>
  </ct-core:Patient>

  <ct-core:Patient rdf:ID="patient20903231mdm2009-03-30_151">
    <ct-core:hasConsultationNumber rdf:datatype="&xsd;int">151</ct-core:hasConsultationNumber>
    <rdf:type rdf:resource="http://www.u936.univ-rennes1.fr/dameron/ontology/clinicalTrial/GETUG14preScreening.owl#C_CancerLocatedInProstate"/>
    <rdf:type rdf:resource="http://www.u936.univ-rennes1.fr/dameron/ontology/clinicalTrial/GETUG14preScreening.owl#C_PSAinferior30ngPerMl"/>
    <!-- Unknown value for c_tnm -->
    <rdf:type rdf:resource="http://www.u936.univ-rennes1.fr/dameron/ontology/clinicalTrial/GETUG14preScreening.owl#C_AgeInferior77yo"/>
    <!-- Unknown value for atcd_viral_infection -->
    <!-- Unknown value for zubrod -->
    <!-- Unknown value for atcd_rptu -->
    <!-- Unknown value for atcd_hip_replac -->
    <rdf:type rdf:resource="http://www.u936.univ-rennes1.fr/dameron/ontology/clinicalTrial/GETUG14preScreening.owl#Not_C_AntecedentInvasiveCancerExceptOlderThan5years"/>
    <rdf:type rdf:resource="http://www.u936.univ-rennes1.fr/dameron/ontology/clinicalTrial/GETUG14preScreening.owl#Not_C_AntecedentRadiotherapyPelvis"/>
    <!-- Unknown value for atcd_prostatectomy -->
    <rdf:type rdf:resource="http://www.u936.univ-rennes1.fr/dameron/ontology/clinicalTrial/GETUG14preScreening.owl#Not_C_AntecedentHormoneTherapy"/>
    <!-- Unknown value for atcd_anticoag_tt -->
    <!-- Unknown value for atcd_hepatic_failure -->
  </ct-core:Patient>


  <ct-core:Patient rdf:ID="patient20903231mdm2009-03-30_151">
    <rdf:type rdf:resource="&ct;DB_PotentiallyEligible"/>
  </ct-core:Patient>

  <ct-core:Patient rdf:ID="patient20903234mdm2009-03-30_152">
    <ct-core:hasConsultationNumber rdf:datatype="&xsd;int">152</ct-core:hasConsultationNumber>
    <rdf:type rdf:resource="http://www.u936.univ-rennes1.fr/dameron/ontology/clinicalTrial/GETUG14preScreening.owl#C_CancerLocatedInProstate"/>
    <rdf:type rdf:resource="http://www.u936.univ-rennes1.fr/dameron/ontology/clinicalTrial/GETUG14preScreening.owl#C_PSAinferior30ngPerMl"/>
    <!-- Unknown value for c_tnm -->
    <rdf:type rdf:resource="http://www.u936.univ-rennes1.fr/dameron/ontology/clinicalTrial/GETUG14preScreening.owl#C_AgeInferior77yo"/>
    <rdf:type rdf:resource="http://www.u936.univ-rennes1.fr/dameron/ontology/clinicalTrial/GETUG14preScreening.owl#C_LifeExpectationSuperiorEqual10years"/>
    <!-- Unknown value for zubrod -->
    <!-- Unknown value for atcd_rptu -->
    <rdf:type rdf:resource="http://www.u936.univ-rennes1.fr/dameron/ontology/clinicalTrial/GETUG14preScreening.owl#C_AbsenceOfHipReplacement"/>
    <rdf:type rdf:resource="http://www.u936.univ-rennes1.fr/dameron/ontology/clinicalTrial/GETUG14preScreening.owl#Not_C_AntecedentInvasiveCancerExceptOlderThan5years"/>
    <rdf:type rdf:resource="http://www.u936.univ-rennes1.fr/dameron/ontology/clinicalTrial/GETUG14preScreening.owl#Not_C_AntecedentRadiotherapyPelvis"/>
    <!-- Unknown value for atcd_prostatectomy -->
    <rdf:type rdf:resource="http://www.u936.univ-rennes1.fr/dameron/ontology/clinicalTrial/GETUG14preScreening.owl#Not_C_AntecedentHormoneTherapy"/>
    <rdf:type rdf:resource="http://www.u936.univ-rennes1.fr/dameron/ontology/clinicalTrial/GETUG14preScreening.owl#Not_C_AntiCoagulantTreatment"/>
    <rdf:type rdf:resource="http://www.u936.univ-rennes1.fr/dameron/ontology/clinicalTrial/GETUG14preScreening.owl#Not_C_AntecedentHepaticFailure"/>
  </ct-core:Patient>


  <ct-core:Patient rdf:ID="patient20903234mdm2009-03-30_152">
    <rdf:type rdf:resource="&ct;DB_PotentiallyEligible"/>
  </ct-core:Patient>

  <ct-core:Patient rdf:ID="patient20903235mdm2009-03-30_153">
    <ct-core:hasConsultationNumber rdf:datatype="&xsd;int">153</ct-core:hasConsultationNumber>
    <rdf:type rdf:resource="http://www.u936.univ-rennes1.fr/dameron/ontology/clinicalTrial/GETUG14preScreening.owl#C_CancerLocatedInProstate"/>
    <rdf:type rdf:resource="http://www.u936.univ-rennes1.fr/dameron/ontology/clinicalTrial/GETUG14preScreening.owl#C_PSAinferior30ngPerMl"/>
    <!-- Unknown value for c_tnm -->
    <rdf:type rdf:resource="http://www.u936.univ-rennes1.fr/dameron/ontology/clinicalTrial/GETUG14preScreening.owl#C_AgeInferior77yo"/>
    <rdf:type rdf:resource="http://www.u936.univ-rennes1.fr/dameron/ontology/clinicalTrial/GETUG14preScreening.owl#C_LifeExpectationSuperiorEqual10years"/>
    <!-- Unknown value for zubrod -->
    <!-- Unknown value for atcd_rptu -->
    <rdf:type rdf:resource="http://www.u936.univ-rennes1.fr/dameron/ontology/clinicalTrial/GETUG14preScreening.owl#C_AbsenceOfHipReplacement"/>
    <rdf:type rdf:resource="http://www.u936.univ-rennes1.fr/dameron/ontology/clinicalTrial/GETUG14preScreening.owl#Not_C_AntecedentInvasiveCancerExceptOlderThan5years"/>
    <rdf:type rdf:resource="http://www.u936.univ-rennes1.fr/dameron/ontology/clinicalTrial/GETUG14preScreening.owl#Not_C_AntecedentRadiotherapyPelvis"/>
    <!-- Unknown value for atcd_prostatectomy -->
    <rdf:type rdf:resource="http://www.u936.univ-rennes1.fr/dameron/ontology/clinicalTrial/GETUG14preScreening.owl#Not_C_AntecedentHormoneTherapy"/>
    <rdf:type rdf:resource="http://www.u936.univ-rennes1.fr/dameron/ontology/clinicalTrial/GETUG14preScreening.owl#Not_C_AntiCoagulantTreatment"/>
    <rdf:type rdf:resource="http://www.u936.univ-rennes1.fr/dameron/ontology/clinicalTrial/GETUG14preScreening.owl#Not_C_AntecedentHepaticFailure"/>
  </ct-core:Patient>


  <ct-core:Patient rdf:ID="patient20903235mdm2009-03-30_153">
    <rdf:type rdf:resource="&ct;DB_PotentiallyEligible"/>
  </ct-core:Patient>

  <ct-core:Patient rdf:ID="patient20808393mdm2008-10-03_154">
    <ct-core:hasConsultationNumber rdf:datatype="&xsd;int">154</ct-core:hasConsultationNumber>
    <rdf:type rdf:resource="http://www.u936.univ-rennes1.fr/dameron/ontology/clinicalTrial/GETUG14preScreening.owl#C_CancerLocatedInProstate"/>
    <!-- Unknown value for psa_value1 -->
    <!-- Unknown value for c_tnm (psa) -->
    <rdf:type rdf:resource="http://www.u936.univ-rennes1.fr/dameron/ontology/clinicalTrial/GETUG14preScreening.owl#C_AgeInferior77yo"/>
    <!-- Unknown value for atcd_viral_infection -->
    <rdf:type rdf:resource="http://www.u936.univ-rennes1.fr/dameron/ontology/clinicalTrial/GETUG14preScreening.owl#C_OMSinferiorEqual1"/>
    <rdf:type rdf:resource="http://www.u936.univ-rennes1.fr/dameron/ontology/clinicalTrial/GETUG14preScreening.owl#C_MoreThan3monthsAfterTransuretralProstateResection"/>
    <!-- Unknown value for atcd_hip_replac -->
    <!-- Unknown value for atcd_neoplasm -->
    <!-- Unknown value for atcd_radiation_th -->
    <!-- Unknown value for tt_ante_radiation_th -->
    <!-- Unknown value for atcd_prostatectomy -->
    <!-- Unknown value for tt_ante_hormone_th -->
    <!-- Unknown value for atcd_anticoag_tt -->
    <!-- Unknown value for atcd_hepatic_failure -->
    <!-- Unknown value for biopsy_organ -->
  </ct-core:Patient>


  <ct-core:Patient rdf:ID="patient20808393mdm2008-10-03_154">
    <rdf:type rdf:resource="&ct;DB_PotentiallyEligible"/>
  </ct-core:Patient>

  <ct-core:Patient rdf:ID="patient20607546mdm2008-10-03_155">
    <ct-core:hasConsultationNumber rdf:datatype="&xsd;int">155</ct-core:hasConsultationNumber>
    <rdf:type rdf:resource="http://www.u936.univ-rennes1.fr/dameron/ontology/clinicalTrial/GETUG14preScreening.owl#C_CancerLocatedInProstate"/>
    <rdf:type rdf:resource="http://www.u936.univ-rennes1.fr/dameron/ontology/clinicalTrial/GETUG14preScreening.owl#C_PSAinferior30ngPerMl"/>
    <rdf:type rdf:resource="http://www.u936.univ-rennes1.fr/dameron/ontology/clinicalTrial/GETUG14preScreening.owl#Not_C_IntermediateCancerPrognosisGroup"/>
    <rdf:type rdf:resource="http://www.u936.univ-rennes1.fr/dameron/ontology/clinicalTrial/GETUG14preScreening.owl#C_AgeInferior77yo"/>
    <!-- Unknown value for atcd_viral_infection -->
    <!-- Unknown value for zubrod -->
    <!-- Unknown value for atcd_rptu -->
    <!-- Unknown value for atcd_hip_replac -->
    <!-- Unknown value for atcd_neoplasm -->
    <!-- Unknown value for atcd_radiation_th -->
    <!-- Unknown value for atcd_prostatectomy -->
    <!-- Unknown value for tt_ante_hormone_th -->
    <!-- Unknown value for atcd_anticoag_tt -->
    <!-- Unknown value for atcd_hepatic_failure -->
  </ct-core:Patient>


  <ct-core:Patient rdf:ID="patient20607546mdm2008-10-03_155">
    <rdf:type rdf:resource="&ct;DB_NotEligible"/>
  </ct-core:Patient>

  <ct-core:Patient rdf:ID="patient20803435mdm2008-10-03_156">
    <ct-core:hasConsultationNumber rdf:datatype="&xsd;int">156</ct-core:hasConsultationNumber>
    <rdf:type rdf:resource="http://www.u936.univ-rennes1.fr/dameron/ontology/clinicalTrial/GETUG14preScreening.owl#C_CancerLocatedInProstate"/>
    <!-- Unknown value for psa_value1 -->
    <rdf:type rdf:resource="http://www.u936.univ-rennes1.fr/dameron/ontology/clinicalTrial/GETUG14preScreening.owl#C_AgeInferior77yo"/>
    <!-- Unknown value for atcd_viral_infection -->
    <!-- Unknown value for zubrod -->
    <!-- Unknown value for atcd_rptu -->
    <!-- Unknown value for atcd_hip_replac -->
    <!-- Unknown value for atcd_neoplasm -->
    <!-- Unknown value for atcd_radiation_th -->
    <!-- Unknown value for atcd_prostatectomy -->
    <!-- Unknown value for tt_ante_hormone_th -->
    <!-- Unknown value for atcd_anticoag_tt -->
    <!-- Unknown value for atcd_hepatic_failure -->
  </ct-core:Patient>


  <ct-core:Patient rdf:ID="patient20803435mdm2008-10-03_156">
    <rdf:type rdf:resource="&ct;DB_PotentiallyEligible"/>
  </ct-core:Patient>

  <ct-core:Patient rdf:ID="patient20808396mdm2008-10-03_157">
    <ct-core:hasConsultationNumber rdf:datatype="&xsd;int">157</ct-core:hasConsultationNumber>
    <rdf:type rdf:resource="http://www.u936.univ-rennes1.fr/dameron/ontology/clinicalTrial/GETUG14preScreening.owl#C_CancerLocatedInProstate"/>
    <rdf:type rdf:resource="http://www.u936.univ-rennes1.fr/dameron/ontology/clinicalTrial/GETUG14preScreening.owl#C_PSAinferior30ngPerMl"/>
    <!-- Unknown value for c_tnm -->
    <rdf:type rdf:resource="http://www.u936.univ-rennes1.fr/dameron/ontology/clinicalTrial/GETUG14preScreening.owl#Not_C_AgeInferior77yo"/>
    <!-- Unknown value for atcd_viral_infection -->
    <!-- Unknown value for zubrod -->
    <rdf:type rdf:resource="http://www.u936.univ-rennes1.fr/dameron/ontology/clinicalTrial/GETUG14preScreening.owl#C_MoreThan3monthsAfterTransuretralProstateResection"/>
    <!-- Unknown value for atcd_hip_replac -->
    <!-- Unknown value for atcd_neoplasm -->
    <!-- Unknown value for atcd_radiation_th -->
    <!-- Unknown value for atcd_prostatectomy -->
    <!-- Unknown value for tt_ante_hormone_th -->
    <!-- Unknown value for atcd_anticoag_tt -->
    <!-- Unknown value for atcd_hepatic_failure -->
    <!-- Unknown value for biopsy_organ -->
  </ct-core:Patient>


  <ct-core:Patient rdf:ID="patient20808396mdm2008-10-03_157">
    <rdf:type rdf:resource="&ct;DB_NotEligible"/>
  </ct-core:Patient>

  <ct-core:Patient rdf:ID="patient20801914mdm2008-10-03_158">
    <ct-core:hasConsultationNumber rdf:datatype="&xsd;int">158</ct-core:hasConsultationNumber>
    <rdf:type rdf:resource="http://www.u936.univ-rennes1.fr/dameron/ontology/clinicalTrial/GETUG14preScreening.owl#C_CancerLocatedInProstate"/>
    <rdf:type rdf:resource="http://www.u936.univ-rennes1.fr/dameron/ontology/clinicalTrial/GETUG14preScreening.owl#C_PSAinferior30ngPerMl"/>
    <!-- Unknown value for c_tnm -->
    <rdf:type rdf:resource="http://www.u936.univ-rennes1.fr/dameron/ontology/clinicalTrial/GETUG14preScreening.owl#C_AgeInferior77yo"/>
    <!-- Unknown value for atcd_viral_infection -->
    <!-- Unknown value for zubrod -->
    <!-- Unknown value for atcd_rptu -->
    <!-- Unknown value for atcd_hip_replac -->
    <rdf:type rdf:resource="http://www.u936.univ-rennes1.fr/dameron/ontology/clinicalTrial/GETUG14preScreening.owl#C_AntecedentRadiotherapyPelvis"/>
    <!-- Unknown value for atcd_prostatectomy -->
    <!-- Unknown value for tt_ante_hormone_th -->
    <!-- Unknown value for atcd_anticoag_tt -->
    <!-- Unknown value for atcd_hepatic_failure -->
  </ct-core:Patient>


  <ct-core:Patient rdf:ID="patient20801914mdm2008-10-03_158">
    <rdf:type rdf:resource="&ct;DB_NotEligible"/>
  </ct-core:Patient>

  <ct-core:Patient rdf:ID="patient20808119mdm2008-10-03_159">
    <ct-core:hasConsultationNumber rdf:datatype="&xsd;int">159</ct-core:hasConsultationNumber>
    <rdf:type rdf:resource="http://www.u936.univ-rennes1.fr/dameron/ontology/clinicalTrial/GETUG14preScreening.owl#C_CancerLocatedInProstate"/>
    <rdf:type rdf:resource="http://www.u936.univ-rennes1.fr/dameron/ontology/clinicalTrial/GETUG14preScreening.owl#C_PSAinferior30ngPerMl"/>
    <!-- Unknown value for c_tnm -->
    <rdf:type rdf:resource="http://www.u936.univ-rennes1.fr/dameron/ontology/clinicalTrial/GETUG14preScreening.owl#C_AgeInferior77yo"/>
    <!-- Unknown value for atcd_viral_infection -->
    <!-- Unknown value for zubrod -->
    <!-- Unknown value for atcd_rptu -->
    <!-- Unknown value for atcd_hip_replac -->
    <rdf:type rdf:resource="http://www.u936.univ-rennes1.fr/dameron/ontology/clinicalTrial/GETUG14preScreening.owl#Not_C_AntecedentInvasiveCancerExceptOlderThan5years"/>
    <!-- Unknown value for tt_ante_radiation_th -->
    <!-- Unknown value for atcd_prostatectomy -->
    <!-- Unknown value for tt_ante_hormone_th -->
    <!-- Unknown value for atcd_anticoag_tt -->
    <!-- Unknown value for atcd_hepatic_failure -->
    <!-- Unknown value for biopsy_organ -->
  </ct-core:Patient>


  <ct-core:Patient rdf:ID="patient20808119mdm2008-10-03_159">
    <rdf:type rdf:resource="&ct;DB_PotentiallyEligible"/>
  </ct-core:Patient>

  <ct-core:Patient rdf:ID="patient20802590mdm2008-10-03_160">
    <ct-core:hasConsultationNumber rdf:datatype="&xsd;int">160</ct-core:hasConsultationNumber>
    <rdf:type rdf:resource="http://www.u936.univ-rennes1.fr/dameron/ontology/clinicalTrial/GETUG14preScreening.owl#C_CancerLocatedInProstate"/>
    <rdf:type rdf:resource="http://www.u936.univ-rennes1.fr/dameron/ontology/clinicalTrial/GETUG14preScreening.owl#C_PSAinferior30ngPerMl"/>
    <rdf:type rdf:resource="http://www.u936.univ-rennes1.fr/dameron/ontology/clinicalTrial/GETUG14preScreening.owl#C_AgeInferior77yo"/>
    <!-- Unknown value for atcd_viral_infection -->
    <!-- Unknown value for zubrod -->
    <!-- Unknown value for atcd_rptu -->
    <!-- Unknown value for atcd_hip_replac -->
    <!-- Unknown value for atcd_neoplasm -->
    <!-- Unknown value for atcd_radiation_th -->
    <!-- Unknown value for atcd_prostatectomy -->
    <!-- Unknown value for tt_ante_hormone_th -->
    <!-- Unknown value for atcd_anticoag_tt -->
    <!-- Unknown value for atcd_hepatic_failure -->
  </ct-core:Patient>


  <ct-core:Patient rdf:ID="patient20802590mdm2008-10-03_160">
    <rdf:type rdf:resource="&ct;DB_PotentiallyEligible"/>
  </ct-core:Patient>

  <ct-core:Patient rdf:ID="patient20808361mdm2008-10-03_161">
    <ct-core:hasConsultationNumber rdf:datatype="&xsd;int">161</ct-core:hasConsultationNumber>
    <rdf:type rdf:resource="http://www.u936.univ-rennes1.fr/dameron/ontology/clinicalTrial/GETUG14preScreening.owl#C_CancerLocatedInProstate"/>
    <rdf:type rdf:resource="http://www.u936.univ-rennes1.fr/dameron/ontology/clinicalTrial/GETUG14preScreening.owl#C_PSAinferior30ngPerMl"/>
    <rdf:type rdf:resource="http://www.u936.univ-rennes1.fr/dameron/ontology/clinicalTrial/GETUG14preScreening.owl#C_AgeInferior77yo"/>
    <!-- Unknown value for atcd_viral_infection -->
    <!-- Unknown value for zubrod -->
    <rdf:type rdf:resource="http://www.u936.univ-rennes1.fr/dameron/ontology/clinicalTrial/GETUG14preScreening.owl#C_MoreThan3monthsAfterTransuretralProstateResection"/>
    <!-- Unknown value for atcd_hip_replac -->
    <!-- Unknown value for atcd_neoplasm -->
    <!-- Unknown value for atcd_radiation_th -->
    <!-- Unknown value for atcd_prostatectomy -->
    <rdf:type rdf:resource="http://www.u936.univ-rennes1.fr/dameron/ontology/clinicalTrial/GETUG14preScreening.owl#Not_C_AntecedentHormoneTherapy"/>
    <!-- Unknown value for atcd_anticoag_tt -->
    <!-- Unknown value for atcd_hepatic_failure -->
  </ct-core:Patient>


  <ct-core:Patient rdf:ID="patient20808361mdm2008-10-03_161">
    <rdf:type rdf:resource="&ct;DB_PotentiallyEligible"/>
  </ct-core:Patient>

  <ct-core:Patient rdf:ID="patient20708913mdm2008-10-03_162">
    <ct-core:hasConsultationNumber rdf:datatype="&xsd;int">162</ct-core:hasConsultationNumber>
    <rdf:type rdf:resource="http://www.u936.univ-rennes1.fr/dameron/ontology/clinicalTrial/GETUG14preScreening.owl#C_CancerLocatedInProstate"/>
    <rdf:type rdf:resource="http://www.u936.univ-rennes1.fr/dameron/ontology/clinicalTrial/GETUG14preScreening.owl#C_PSAinferior30ngPerMl"/>
    <rdf:type rdf:resource="http://www.u936.univ-rennes1.fr/dameron/ontology/clinicalTrial/GETUG14preScreening.owl#Not_C_IntermediateCancerPrognosisGroup"/>
    <rdf:type rdf:resource="http://www.u936.univ-rennes1.fr/dameron/ontology/clinicalTrial/GETUG14preScreening.owl#C_AgeInferior77yo"/>
    <!-- Unknown value for atcd_viral_infection -->
    <rdf:type rdf:resource="http://www.u936.univ-rennes1.fr/dameron/ontology/clinicalTrial/GETUG14preScreening.owl#C_OMSinferiorEqual1"/>
    <!-- Unknown value for atcd_rptu -->
    <!-- Unknown value for atcd_hip_replac -->
    <!-- Unknown value for atcd_neoplasm -->
    <!-- Unknown value for atcd_radiation_th -->
    <!-- Unknown value for atcd_prostatectomy -->
    <!-- Unknown value for tt_ante_hormone_th -->
    <!-- Unknown value for atcd_anticoag_tt -->
    <!-- Unknown value for atcd_hepatic_failure -->
  </ct-core:Patient>


  <ct-core:Patient rdf:ID="patient20708913mdm2008-10-03_162">
    <rdf:type rdf:resource="&ct;DB_NotEligible"/>
  </ct-core:Patient>

  <ct-core:Patient rdf:ID="patient20808392mdm2008-10-03_163">
    <ct-core:hasConsultationNumber rdf:datatype="&xsd;int">163</ct-core:hasConsultationNumber>
    <rdf:type rdf:resource="http://www.u936.univ-rennes1.fr/dameron/ontology/clinicalTrial/GETUG14preScreening.owl#C_CancerLocatedInProstate"/>
    <rdf:type rdf:resource="http://www.u936.univ-rennes1.fr/dameron/ontology/clinicalTrial/GETUG14preScreening.owl#C_PSAinferior30ngPerMl"/>
    <rdf:type rdf:resource="http://www.u936.univ-rennes1.fr/dameron/ontology/clinicalTrial/GETUG14preScreening.owl#C_AgeInferior77yo"/>
    <rdf:type rdf:resource="http://www.u936.univ-rennes1.fr/dameron/ontology/clinicalTrial/GETUG14preScreening.owl#C_LifeExpectationSuperiorEqual10years"/>
    <!-- Unknown value for zubrod -->
    <!-- Unknown value for atcd_rptu -->
    <rdf:type rdf:resource="http://www.u936.univ-rennes1.fr/dameron/ontology/clinicalTrial/GETUG14preScreening.owl#C_AbsenceOfHipReplacement"/>
    <rdf:type rdf:resource="http://www.u936.univ-rennes1.fr/dameron/ontology/clinicalTrial/GETUG14preScreening.owl#Not_C_AntecedentInvasiveCancerExceptOlderThan5years"/>
    <!-- Unknown value for tt_ante_radiation_th -->
    <!-- Unknown value for atcd_prostatectomy -->
    <!-- Unknown value for tt_ante_hormone_th -->
    <rdf:type rdf:resource="http://www.u936.univ-rennes1.fr/dameron/ontology/clinicalTrial/GETUG14preScreening.owl#Not_C_AntiCoagulantTreatment"/>
    <rdf:type rdf:resource="http://www.u936.univ-rennes1.fr/dameron/ontology/clinicalTrial/GETUG14preScreening.owl#Not_C_AntecedentHepaticFailure"/>
  </ct-core:Patient>


  <ct-core:Patient rdf:ID="patient20808392mdm2008-10-03_163">
    <rdf:type rdf:resource="&ct;DB_PotentiallyEligible"/>
  </ct-core:Patient>

  <ct-core:Patient rdf:ID="patient20806116mdm2008-10-03_164">
    <ct-core:hasConsultationNumber rdf:datatype="&xsd;int">164</ct-core:hasConsultationNumber>
    <rdf:type rdf:resource="http://www.u936.univ-rennes1.fr/dameron/ontology/clinicalTrial/GETUG14preScreening.owl#C_CancerLocatedInProstate"/>
    <rdf:type rdf:resource="http://www.u936.univ-rennes1.fr/dameron/ontology/clinicalTrial/GETUG14preScreening.owl#C_PSAinferior30ngPerMl"/>
    <!-- Unknown value for c_tnm -->
    <rdf:type rdf:resource="http://www.u936.univ-rennes1.fr/dameron/ontology/clinicalTrial/GETUG14preScreening.owl#C_AgeInferior77yo"/>
    <rdf:type rdf:resource="http://www.u936.univ-rennes1.fr/dameron/ontology/clinicalTrial/GETUG14preScreening.owl#C_LifeExpectationSuperiorEqual10years"/>
    <!-- Unknown value for zubrod -->
    <!-- Unknown value for atcd_rptu -->
    <rdf:type rdf:resource="http://www.u936.univ-rennes1.fr/dameron/ontology/clinicalTrial/GETUG14preScreening.owl#C_AbsenceOfHipReplacement"/>
    <rdf:type rdf:resource="http://www.u936.univ-rennes1.fr/dameron/ontology/clinicalTrial/GETUG14preScreening.owl#C_AntecedentInvasiveCancerExceptOlderThan5years"/>
    <rdf:type rdf:resource="http://www.u936.univ-rennes1.fr/dameron/ontology/clinicalTrial/GETUG14preScreening.owl#Not_C_AntecedentRadiotherapyPelvis"/>
    <!-- Unknown value for atcd_prostatectomy -->
    <rdf:type rdf:resource="http://www.u936.univ-rennes1.fr/dameron/ontology/clinicalTrial/GETUG14preScreening.owl#Not_C_AntecedentHormoneTherapy"/>
    <rdf:type rdf:resource="http://www.u936.univ-rennes1.fr/dameron/ontology/clinicalTrial/GETUG14preScreening.owl#Not_C_AntiCoagulantTreatment"/>
    <rdf:type rdf:resource="http://www.u936.univ-rennes1.fr/dameron/ontology/clinicalTrial/GETUG14preScreening.owl#Not_C_AntecedentHepaticFailure"/>
  </ct-core:Patient>


  <ct-core:Patient rdf:ID="patient20806116mdm2008-10-03_164">
    <rdf:type rdf:resource="&ct;DB_NotEligible"/>
  </ct-core:Patient>

  <ct-core:Patient rdf:ID="patient20603728mdm2008-10-03_165">
    <ct-core:hasConsultationNumber rdf:datatype="&xsd;int">165</ct-core:hasConsultationNumber>
    <rdf:type rdf:resource="http://www.u936.univ-rennes1.fr/dameron/ontology/clinicalTrial/GETUG14preScreening.owl#C_CancerLocatedInProstate"/>
    <rdf:type rdf:resource="http://www.u936.univ-rennes1.fr/dameron/ontology/clinicalTrial/GETUG14preScreening.owl#C_PSAinferior30ngPerMl"/>
    <rdf:type rdf:resource="http://www.u936.univ-rennes1.fr/dameron/ontology/clinicalTrial/GETUG14preScreening.owl#C_IntermediateCancerPrognosisGroup"/>
    <rdf:type rdf:resource="http://www.u936.univ-rennes1.fr/dameron/ontology/clinicalTrial/GETUG14preScreening.owl#Not_C_AgeInferior77yo"/>
    <!-- Unknown value for atcd_viral_infection -->
    <rdf:type rdf:resource="http://www.u936.univ-rennes1.fr/dameron/ontology/clinicalTrial/GETUG14preScreening.owl#C_OMSinferiorEqual1"/>
    <!-- Unknown value for atcd_rptu -->
    <rdf:type rdf:resource="http://www.u936.univ-rennes1.fr/dameron/ontology/clinicalTrial/GETUG14preScreening.owl#C_AbsenceOfHipReplacement"/>
    <rdf:type rdf:resource="http://www.u936.univ-rennes1.fr/dameron/ontology/clinicalTrial/GETUG14preScreening.owl#Not_C_AntecedentInvasiveCancerExceptOlderThan5years"/>
    <!-- Unknown value for tt_ante_radiation_th -->
    <!-- Unknown value for atcd_prostatectomy -->
    <!-- Unknown value for tt_ante_hormone_th -->
    <rdf:type rdf:resource="http://www.u936.univ-rennes1.fr/dameron/ontology/clinicalTrial/GETUG14preScreening.owl#Not_C_AntiCoagulantTreatment"/>
    <rdf:type rdf:resource="http://www.u936.univ-rennes1.fr/dameron/ontology/clinicalTrial/GETUG14preScreening.owl#Not_C_AntecedentHepaticFailure"/>
    <!-- Unknown value for biopsy_organ -->
  </ct-core:Patient>


  <ct-core:Patient rdf:ID="patient20603728mdm2008-10-03_165">
    <rdf:type rdf:resource="&ct;DB_NotEligible"/>
  </ct-core:Patient>

  <ct-core:Patient rdf:ID="patient9847544mdm2008-10-03_166">
    <ct-core:hasConsultationNumber rdf:datatype="&xsd;int">166</ct-core:hasConsultationNumber>
    <rdf:type rdf:resource="http://www.u936.univ-rennes1.fr/dameron/ontology/clinicalTrial/GETUG14preScreening.owl#C_CancerLocatedInProstate"/>
    <rdf:type rdf:resource="http://www.u936.univ-rennes1.fr/dameron/ontology/clinicalTrial/GETUG14preScreening.owl#Not_C_PSAinferior30ngPerMl"/>
    <rdf:type rdf:resource="http://www.u936.univ-rennes1.fr/dameron/ontology/clinicalTrial/GETUG14preScreening.owl#Not_C_IntermediateCancerPrognosisGroup"/>
    <rdf:type rdf:resource="http://www.u936.univ-rennes1.fr/dameron/ontology/clinicalTrial/GETUG14preScreening.owl#C_AgeInferior77yo"/>
    <!-- Unknown value for atcd_viral_infection -->
    <rdf:type rdf:resource="http://www.u936.univ-rennes1.fr/dameron/ontology/clinicalTrial/GETUG14preScreening.owl#Not_C_OMSinferiorEqual1"/>
    <!-- Unknown value for atcd_rptu -->
    <!-- Unknown value for atcd_hip_replac -->
    <!-- Unknown value for atcd_neoplasm -->
    <!-- Unknown value for atcd_radiation_th -->
    <!-- Unknown value for tt_ante_radiation_th -->
    <!-- Unknown value for atcd_prostatectomy -->
    <!-- Unknown value for tt_ante_hormone_th -->
    <!-- Unknown value for atcd_anticoag_tt -->
    <!-- Unknown value for atcd_hepatic_failure -->
  </ct-core:Patient>


  <ct-core:Patient rdf:ID="patient9847544mdm2008-10-03_166">
    <rdf:type rdf:resource="&ct;DB_NotEligible"/>
  </ct-core:Patient>

  <ct-core:Patient rdf:ID="patient20508884mdm2008-10-03_167">
    <ct-core:hasConsultationNumber rdf:datatype="&xsd;int">167</ct-core:hasConsultationNumber>
    <rdf:type rdf:resource="http://www.u936.univ-rennes1.fr/dameron/ontology/clinicalTrial/GETUG14preScreening.owl#C_CancerLocatedInProstate"/>
    <rdf:type rdf:resource="http://www.u936.univ-rennes1.fr/dameron/ontology/clinicalTrial/GETUG14preScreening.owl#C_PSAinferior30ngPerMl"/>
    <!-- Unknown value for c_tnm -->
    <rdf:type rdf:resource="http://www.u936.univ-rennes1.fr/dameron/ontology/clinicalTrial/GETUG14preScreening.owl#C_AgeInferior77yo"/>
    <!-- Unknown value for atcd_viral_infection -->
    <!-- Unknown value for zubrod -->
    <!-- Unknown value for atcd_rptu -->
    <!-- Unknown value for atcd_hip_replac -->
    <rdf:type rdf:resource="http://www.u936.univ-rennes1.fr/dameron/ontology/clinicalTrial/GETUG14preScreening.owl#Not_C_AntecedentInvasiveCancerExceptOlderThan5years"/>
    <rdf:type rdf:resource="http://www.u936.univ-rennes1.fr/dameron/ontology/clinicalTrial/GETUG14preScreening.owl#Not_C_AntecedentRadiotherapyPelvis"/>
    <!-- Unknown value for atcd_prostatectomy -->
    <rdf:type rdf:resource="http://www.u936.univ-rennes1.fr/dameron/ontology/clinicalTrial/GETUG14preScreening.owl#Not_C_AntecedentHormoneTherapy"/>
    <!-- Unknown value for atcd_anticoag_tt -->
    <!-- Unknown value for atcd_hepatic_failure -->
  </ct-core:Patient>


  <ct-core:Patient rdf:ID="patient20508884mdm2008-10-03_167">
    <rdf:type rdf:resource="&ct;DB_PotentiallyEligible"/>
  </ct-core:Patient>

  <ct-core:Patient rdf:ID="patient20803404mdm2008-10-03_168">
    <ct-core:hasConsultationNumber rdf:datatype="&xsd;int">168</ct-core:hasConsultationNumber>
    <rdf:type rdf:resource="http://www.u936.univ-rennes1.fr/dameron/ontology/clinicalTrial/GETUG14preScreening.owl#C_CancerLocatedInProstate"/>
    <rdf:type rdf:resource="http://www.u936.univ-rennes1.fr/dameron/ontology/clinicalTrial/GETUG14preScreening.owl#C_PSAinferior30ngPerMl"/>
    <!-- Unknown value for c_tnm -->
    <rdf:type rdf:resource="http://www.u936.univ-rennes1.fr/dameron/ontology/clinicalTrial/GETUG14preScreening.owl#C_AgeInferior77yo"/>
    <!-- Unknown value for atcd_viral_infection -->
    <rdf:type rdf:resource="http://www.u936.univ-rennes1.fr/dameron/ontology/clinicalTrial/GETUG14preScreening.owl#C_OMSinferiorEqual1"/>
    <!-- Unknown value for atcd_rptu -->
    <!-- Unknown value for atcd_hip_replac -->
    <!-- Unknown value for atcd_neoplasm -->
    <!-- Unknown value for atcd_radiation_th -->
    <!-- Unknown value for atcd_prostatectomy -->
    <rdf:type rdf:resource="http://www.u936.univ-rennes1.fr/dameron/ontology/clinicalTrial/GETUG14preScreening.owl#Not_C_AntecedentHormoneTherapy"/>
    <!-- Unknown value for atcd_anticoag_tt -->
    <!-- Unknown value for atcd_hepatic_failure -->
  </ct-core:Patient>


  <ct-core:Patient rdf:ID="patient20803404mdm2008-10-03_168">
    <rdf:type rdf:resource="&ct;DB_PotentiallyEligible"/>
  </ct-core:Patient>

  <ct-core:Patient rdf:ID="patient20805253mdm2008-10-03_169">
    <ct-core:hasConsultationNumber rdf:datatype="&xsd;int">169</ct-core:hasConsultationNumber>
    <rdf:type rdf:resource="http://www.u936.univ-rennes1.fr/dameron/ontology/clinicalTrial/GETUG14preScreening.owl#C_CancerLocatedInProstate"/>
    <!-- Unknown value for psa_value1 -->
    <!-- Unknown value for c_tnm -->
    <rdf:type rdf:resource="http://www.u936.univ-rennes1.fr/dameron/ontology/clinicalTrial/GETUG14preScreening.owl#C_AgeInferior77yo"/>
    <!-- Unknown value for atcd_viral_infection -->
    <!-- Unknown value for zubrod -->
    <!-- Unknown value for atcd_rptu -->
    <!-- Unknown value for atcd_hip_replac -->
    <!-- Unknown value for atcd_neoplasm -->
    <!-- Unknown value for atcd_radiation_th -->
    <!-- Unknown value for tt_ante_radiation_th -->
    <!-- Unknown value for atcd_prostatectomy -->
    <!-- Unknown value for tt_ante_hormone_th -->
    <!-- Unknown value for atcd_anticoag_tt -->
    <!-- Unknown value for atcd_hepatic_failure -->
  </ct-core:Patient>


  <ct-core:Patient rdf:ID="patient20805253mdm2008-10-03_169">
    <rdf:type rdf:resource="&ct;DB_PotentiallyEligible"/>
  </ct-core:Patient>

  <ct-core:Patient rdf:ID="patient20808386mdm2008-10-03_170">
    <ct-core:hasConsultationNumber rdf:datatype="&xsd;int">170</ct-core:hasConsultationNumber>
    <rdf:type rdf:resource="http://www.u936.univ-rennes1.fr/dameron/ontology/clinicalTrial/GETUG14preScreening.owl#C_CancerLocatedInProstate"/>
    <rdf:type rdf:resource="http://www.u936.univ-rennes1.fr/dameron/ontology/clinicalTrial/GETUG14preScreening.owl#C_PSAinferior30ngPerMl"/>
    <!-- Unknown value for c_tnm -->
    <rdf:type rdf:resource="http://www.u936.univ-rennes1.fr/dameron/ontology/clinicalTrial/GETUG14preScreening.owl#Not_C_AgeInferior77yo"/>
    <!-- Unknown value for atcd_viral_infection -->
    <rdf:type rdf:resource="http://www.u936.univ-rennes1.fr/dameron/ontology/clinicalTrial/GETUG14preScreening.owl#C_OMSinferiorEqual1"/>
    <!-- Unknown value for atcd_rptu -->
    <!-- Unknown value for atcd_hip_replac -->
    <!-- Unknown value for atcd_neoplasm -->
    <!-- Unknown value for atcd_radiation_th -->
    <!-- Unknown value for tt_ante_radiation_th -->
    <!-- Unknown value for atcd_prostatectomy -->
    <!-- Unknown value for tt_ante_hormone_th -->
    <!-- Unknown value for atcd_anticoag_tt -->
    <!-- Unknown value for atcd_hepatic_failure -->
  </ct-core:Patient>


  <ct-core:Patient rdf:ID="patient20808386mdm2008-10-03_170">
    <rdf:type rdf:resource="&ct;DB_NotEligible"/>
  </ct-core:Patient>

  <ct-core:Patient rdf:ID="patient20808394mdm2008-10-03_171">
    <ct-core:hasConsultationNumber rdf:datatype="&xsd;int">171</ct-core:hasConsultationNumber>
    <rdf:type rdf:resource="http://www.u936.univ-rennes1.fr/dameron/ontology/clinicalTrial/GETUG14preScreening.owl#C_CancerLocatedInProstate"/>
    <rdf:type rdf:resource="http://www.u936.univ-rennes1.fr/dameron/ontology/clinicalTrial/GETUG14preScreening.owl#Not_C_PSAinferior30ngPerMl"/>
    <!-- Unknown value for c_tnm -->
    <rdf:type rdf:resource="http://www.u936.univ-rennes1.fr/dameron/ontology/clinicalTrial/GETUG14preScreening.owl#Not_C_AgeInferior77yo"/>
    <rdf:type rdf:resource="http://www.u936.univ-rennes1.fr/dameron/ontology/clinicalTrial/GETUG14preScreening.owl#Not_C_LifeExpectationSuperiorEqual10years"/>
    <rdf:type rdf:resource="http://www.u936.univ-rennes1.fr/dameron/ontology/clinicalTrial/GETUG14preScreening.owl#Not_C_OMSinferiorEqual1"/>
    <rdf:type rdf:resource="http://www.u936.univ-rennes1.fr/dameron/ontology/clinicalTrial/GETUG14preScreening.owl#C_MoreThan3monthsAfterTransuretralProstateResection"/>
    <rdf:type rdf:resource="http://www.u936.univ-rennes1.fr/dameron/ontology/clinicalTrial/GETUG14preScreening.owl#C_AbsenceOfHipReplacement"/>
    <rdf:type rdf:resource="http://www.u936.univ-rennes1.fr/dameron/ontology/clinicalTrial/GETUG14preScreening.owl#Not_C_AntecedentInvasiveCancerExceptOlderThan5years"/>
    <rdf:type rdf:resource="http://www.u936.univ-rennes1.fr/dameron/ontology/clinicalTrial/GETUG14preScreening.owl#Not_C_AntecedentRadiotherapyPelvis"/>
    <!-- Unknown value for atcd_prostatectomy -->
    <rdf:type rdf:resource="http://www.u936.univ-rennes1.fr/dameron/ontology/clinicalTrial/GETUG14preScreening.owl#Not_C_AntecedentHormoneTherapy"/>
    <rdf:type rdf:resource="http://www.u936.univ-rennes1.fr/dameron/ontology/clinicalTrial/GETUG14preScreening.owl#Not_C_AntiCoagulantTreatment"/>
    <rdf:type rdf:resource="http://www.u936.univ-rennes1.fr/dameron/ontology/clinicalTrial/GETUG14preScreening.owl#Not_C_AntecedentHepaticFailure"/>
  </ct-core:Patient>


  <ct-core:Patient rdf:ID="patient20808394mdm2008-10-03_171">
    <rdf:type rdf:resource="&ct;DB_NotEligible"/>
  </ct-core:Patient>

  <ct-core:Patient rdf:ID="patient20808794mdm2008-10-17_172">
    <ct-core:hasConsultationNumber rdf:datatype="&xsd;int">172</ct-core:hasConsultationNumber>
    <rdf:type rdf:resource="http://www.u936.univ-rennes1.fr/dameron/ontology/clinicalTrial/GETUG14preScreening.owl#Not_C_CancerLocatedInProstate"/>
    <rdf:type rdf:resource="http://www.u936.univ-rennes1.fr/dameron/ontology/clinicalTrial/GETUG14preScreening.owl#C_PSAinferior30ngPerMl"/>
    <rdf:type rdf:resource="http://www.u936.univ-rennes1.fr/dameron/ontology/clinicalTrial/GETUG14preScreening.owl#C_AgeInferior77yo"/>
    <!-- Unknown value for atcd_viral_infection -->
    <!-- Unknown value for zubrod -->
    <!-- Unknown value for atcd_rptu -->
    <!-- Unknown value for atcd_hip_replac -->
    <!-- Unknown value for atcd_neoplasm -->
    <!-- Unknown value for atcd_radiation_th -->
    <!-- Unknown value for atcd_prostatectomy -->
    <rdf:type rdf:resource="http://www.u936.univ-rennes1.fr/dameron/ontology/clinicalTrial/GETUG14preScreening.owl#Not_C_AntecedentHormoneTherapy"/>
    <!-- Unknown value for atcd_anticoag_tt -->
    <!-- Unknown value for atcd_hepatic_failure -->
  </ct-core:Patient>


  <ct-core:Patient rdf:ID="patient20808794mdm2008-10-17_172">
    <rdf:type rdf:resource="&ct;DB_NotEligible"/>
  </ct-core:Patient>

  <ct-core:Patient rdf:ID="patient20807816mdm2008-10-17_173">
    <ct-core:hasConsultationNumber rdf:datatype="&xsd;int">173</ct-core:hasConsultationNumber>
    <rdf:type rdf:resource="http://www.u936.univ-rennes1.fr/dameron/ontology/clinicalTrial/GETUG14preScreening.owl#C_CancerLocatedInProstate"/>
    <rdf:type rdf:resource="http://www.u936.univ-rennes1.fr/dameron/ontology/clinicalTrial/GETUG14preScreening.owl#C_PSAinferior30ngPerMl"/>
    <!-- Unknown value for c_tnm -->
    <rdf:type rdf:resource="http://www.u936.univ-rennes1.fr/dameron/ontology/clinicalTrial/GETUG14preScreening.owl#C_AgeInferior77yo"/>
    <!-- Unknown value for atcd_viral_infection -->
    <!-- Unknown value for zubrod -->
    <!-- Unknown value for atcd_rptu -->
    <!-- Unknown value for atcd_hip_replac -->
    <!-- Unknown value for atcd_neoplasm -->
    <rdf:type rdf:resource="http://www.u936.univ-rennes1.fr/dameron/ontology/clinicalTrial/GETUG14preScreening.owl#C_AntecedentRadiotherapyPelvis"/>
    <!-- Unknown value for atcd_prostatectomy -->
    <rdf:type rdf:resource="http://www.u936.univ-rennes1.fr/dameron/ontology/clinicalTrial/GETUG14preScreening.owl#C_AntecedentHormoneTherapy"/>
    <!-- Unknown value for atcd_anticoag_tt -->
    <!-- Unknown value for atcd_hepatic_failure -->
  </ct-core:Patient>


  <ct-core:Patient rdf:ID="patient20807816mdm2008-10-17_173">
    <rdf:type rdf:resource="&ct;DB_NotEligible"/>
  </ct-core:Patient>

  <ct-core:Patient rdf:ID="patient20808790mdm2008-10-17_174">
    <ct-core:hasConsultationNumber rdf:datatype="&xsd;int">174</ct-core:hasConsultationNumber>
    <rdf:type rdf:resource="http://www.u936.univ-rennes1.fr/dameron/ontology/clinicalTrial/GETUG14preScreening.owl#C_CancerLocatedInProstate"/>
    <rdf:type rdf:resource="http://www.u936.univ-rennes1.fr/dameron/ontology/clinicalTrial/GETUG14preScreening.owl#C_PSAinferior30ngPerMl"/>
    <rdf:type rdf:resource="http://www.u936.univ-rennes1.fr/dameron/ontology/clinicalTrial/GETUG14preScreening.owl#Not_C_IntermediateCancerPrognosisGroup"/>
    <rdf:type rdf:resource="http://www.u936.univ-rennes1.fr/dameron/ontology/clinicalTrial/GETUG14preScreening.owl#Not_C_AgeInferior77yo"/>
    <!-- Unknown value for atcd_viral_infection -->
    <rdf:type rdf:resource="http://www.u936.univ-rennes1.fr/dameron/ontology/clinicalTrial/GETUG14preScreening.owl#C_OMSinferiorEqual1"/>
    <rdf:type rdf:resource="http://www.u936.univ-rennes1.fr/dameron/ontology/clinicalTrial/GETUG14preScreening.owl#C_MoreThan3monthsAfterTransuretralProstateResection"/>
    <!-- Unknown value for atcd_hip_replac -->
    <!-- Unknown value for atcd_neoplasm -->
    <!-- Unknown value for atcd_radiation_th -->
    <!-- Unknown value for atcd_prostatectomy -->
    <rdf:type rdf:resource="http://www.u936.univ-rennes1.fr/dameron/ontology/clinicalTrial/GETUG14preScreening.owl#Not_C_AntecedentHormoneTherapy"/>
    <!-- Unknown value for atcd_anticoag_tt -->
    <!-- Unknown value for atcd_hepatic_failure -->
  </ct-core:Patient>


  <ct-core:Patient rdf:ID="patient20808790mdm2008-10-17_174">
    <rdf:type rdf:resource="&ct;DB_NotEligible"/>
  </ct-core:Patient>

  <ct-core:Patient rdf:ID="patient20808622mdm2008-10-17_175">
    <ct-core:hasConsultationNumber rdf:datatype="&xsd;int">175</ct-core:hasConsultationNumber>
    <rdf:type rdf:resource="http://www.u936.univ-rennes1.fr/dameron/ontology/clinicalTrial/GETUG14preScreening.owl#C_CancerLocatedInProstate"/>
    <rdf:type rdf:resource="http://www.u936.univ-rennes1.fr/dameron/ontology/clinicalTrial/GETUG14preScreening.owl#C_PSAinferior30ngPerMl"/>
    <rdf:type rdf:resource="http://www.u936.univ-rennes1.fr/dameron/ontology/clinicalTrial/GETUG14preScreening.owl#C_IntermediateCancerPrognosisGroup"/>
    <rdf:type rdf:resource="http://www.u936.univ-rennes1.fr/dameron/ontology/clinicalTrial/GETUG14preScreening.owl#C_AgeInferior77yo"/>
    <!-- Unknown value for atcd_viral_infection -->
    <!-- Unknown value for zubrod -->
    <!-- Unknown value for atcd_rptu -->
    <!-- Unknown value for atcd_hip_replac -->
    <!-- Unknown value for atcd_neoplasm -->
    <!-- Unknown value for atcd_radiation_th -->
    <!-- Unknown value for tt_ante_radiation_th -->
    <!-- Unknown value for atcd_prostatectomy -->
    <!-- Unknown value for tt_ante_hormone_th -->
    <!-- Unknown value for atcd_anticoag_tt -->
    <!-- Unknown value for atcd_hepatic_failure -->
  </ct-core:Patient>


  <ct-core:Patient rdf:ID="patient20808622mdm2008-10-17_175">
    <rdf:type rdf:resource="&ct;DB_PotentiallyEligible"/>
  </ct-core:Patient>

  <ct-core:Patient rdf:ID="patient20108988mdm2008-10-17_176">
    <ct-core:hasConsultationNumber rdf:datatype="&xsd;int">176</ct-core:hasConsultationNumber>
    <rdf:type rdf:resource="http://www.u936.univ-rennes1.fr/dameron/ontology/clinicalTrial/GETUG14preScreening.owl#C_CancerLocatedInProstate"/>
    <rdf:type rdf:resource="http://www.u936.univ-rennes1.fr/dameron/ontology/clinicalTrial/GETUG14preScreening.owl#C_PSAinferior30ngPerMl"/>
    <!-- Unknown value for c_tnm -->
    <rdf:type rdf:resource="http://www.u936.univ-rennes1.fr/dameron/ontology/clinicalTrial/GETUG14preScreening.owl#Not_C_AgeInferior77yo"/>
    <rdf:type rdf:resource="http://www.u936.univ-rennes1.fr/dameron/ontology/clinicalTrial/GETUG14preScreening.owl#C_LifeExpectationSuperiorEqual10years"/>
    <!-- Unknown value for zubrod -->
    <!-- Unknown value for atcd_rptu -->
    <rdf:type rdf:resource="http://www.u936.univ-rennes1.fr/dameron/ontology/clinicalTrial/GETUG14preScreening.owl#C_AbsenceOfHipReplacement"/>
    <rdf:type rdf:resource="http://www.u936.univ-rennes1.fr/dameron/ontology/clinicalTrial/GETUG14preScreening.owl#Not_C_AntecedentInvasiveCancerExceptOlderThan5years"/>
    <!-- Unknown value for atcd_radiation_th -->
    <!-- Unknown value for tt_ante_radiation_th -->
    <!-- Unknown value for atcd_prostatectomy -->
    <!-- Unknown value for tt_ante_hormone_th -->
    <rdf:type rdf:resource="http://www.u936.univ-rennes1.fr/dameron/ontology/clinicalTrial/GETUG14preScreening.owl#Not_C_AntiCoagulantTreatment"/>
    <rdf:type rdf:resource="http://www.u936.univ-rennes1.fr/dameron/ontology/clinicalTrial/GETUG14preScreening.owl#Not_C_AntecedentHepaticFailure"/>
    <rdf:type rdf:resource="http://www.u936.univ-rennes1.fr/dameron/ontology/clinicalTrial/GETUG14preScreening.owl#C_PositiveBiopsySeminalVesicle"/>
  </ct-core:Patient>


  <ct-core:Patient rdf:ID="patient20108988mdm2008-10-17_176">
    <rdf:type rdf:resource="&ct;DB_NotEligible"/>
  </ct-core:Patient>

  <ct-core:Patient rdf:ID="patient20604746mdm2008-10-17_177">
    <ct-core:hasConsultationNumber rdf:datatype="&xsd;int">177</ct-core:hasConsultationNumber>
    <rdf:type rdf:resource="http://www.u936.univ-rennes1.fr/dameron/ontology/clinicalTrial/GETUG14preScreening.owl#C_CancerLocatedInProstate"/>
    <rdf:type rdf:resource="http://www.u936.univ-rennes1.fr/dameron/ontology/clinicalTrial/GETUG14preScreening.owl#C_PSAinferior30ngPerMl"/>
    <!-- Unknown value for c_tnm -->
    <rdf:type rdf:resource="http://www.u936.univ-rennes1.fr/dameron/ontology/clinicalTrial/GETUG14preScreening.owl#C_AgeInferior77yo"/>
    <rdf:type rdf:resource="http://www.u936.univ-rennes1.fr/dameron/ontology/clinicalTrial/GETUG14preScreening.owl#C_LifeExpectationSuperiorEqual10years"/>
    <!-- Unknown value for zubrod -->
    <!-- Unknown value for atcd_rptu -->
    <!-- Unknown value for atcd_hip_replac -->
    <rdf:type rdf:resource="http://www.u936.univ-rennes1.fr/dameron/ontology/clinicalTrial/GETUG14preScreening.owl#Not_C_AntecedentInvasiveCancerExceptOlderThan5years"/>
    <rdf:type rdf:resource="http://www.u936.univ-rennes1.fr/dameron/ontology/clinicalTrial/GETUG14preScreening.owl#Not_C_AntecedentRadiotherapyPelvis"/>
    <!-- Unknown value for atcd_prostatectomy -->
    <rdf:type rdf:resource="http://www.u936.univ-rennes1.fr/dameron/ontology/clinicalTrial/GETUG14preScreening.owl#C_AntecedentHormoneTherapy"/>
    <!-- Unknown value for atcd_anticoag_tt -->
    <rdf:type rdf:resource="http://www.u936.univ-rennes1.fr/dameron/ontology/clinicalTrial/GETUG14preScreening.owl#Not_C_AntecedentHepaticFailure"/>
  </ct-core:Patient>


  <ct-core:Patient rdf:ID="patient20604746mdm2008-10-17_177">
    <rdf:type rdf:resource="&ct;DB_NotEligible"/>
  </ct-core:Patient>

  <ct-core:Patient rdf:ID="patient20704901mdm2008-10-17_178">
    <ct-core:hasConsultationNumber rdf:datatype="&xsd;int">178</ct-core:hasConsultationNumber>
    <rdf:type rdf:resource="http://www.u936.univ-rennes1.fr/dameron/ontology/clinicalTrial/GETUG14preScreening.owl#Not_C_CancerLocatedInProstate"/>
    <rdf:type rdf:resource="http://www.u936.univ-rennes1.fr/dameron/ontology/clinicalTrial/GETUG14preScreening.owl#C_PSAinferior30ngPerMl"/>
    <rdf:type rdf:resource="http://www.u936.univ-rennes1.fr/dameron/ontology/clinicalTrial/GETUG14preScreening.owl#C_AgeInferior77yo"/>
    <!-- Unknown value for atcd_viral_infection -->
    <!-- Unknown value for zubrod -->
    <!-- Unknown value for atcd_rptu -->
    <!-- Unknown value for atcd_hip_replac -->
    <!-- Unknown value for atcd_neoplasm -->
    <!-- Unknown value for atcd_radiation_th -->
    <!-- Unknown value for atcd_prostatectomy -->
    <rdf:type rdf:resource="http://www.u936.univ-rennes1.fr/dameron/ontology/clinicalTrial/GETUG14preScreening.owl#Not_C_AntecedentHormoneTherapy"/>
    <!-- Unknown value for atcd_anticoag_tt -->
    <!-- Unknown value for atcd_hepatic_failure -->
  </ct-core:Patient>


  <ct-core:Patient rdf:ID="patient20704901mdm2008-10-17_178">
    <rdf:type rdf:resource="&ct;DB_NotEligible"/>
  </ct-core:Patient>

  <ct-core:Patient rdf:ID="patient20801914mdm2008-10-17_179">
    <ct-core:hasConsultationNumber rdf:datatype="&xsd;int">179</ct-core:hasConsultationNumber>
    <rdf:type rdf:resource="http://www.u936.univ-rennes1.fr/dameron/ontology/clinicalTrial/GETUG14preScreening.owl#C_CancerLocatedInProstate"/>
    <rdf:type rdf:resource="http://www.u936.univ-rennes1.fr/dameron/ontology/clinicalTrial/GETUG14preScreening.owl#C_PSAinferior30ngPerMl"/>
    <!-- Unknown value for c_tnm -->
    <rdf:type rdf:resource="http://www.u936.univ-rennes1.fr/dameron/ontology/clinicalTrial/GETUG14preScreening.owl#C_AgeInferior77yo"/>
    <rdf:type rdf:resource="http://www.u936.univ-rennes1.fr/dameron/ontology/clinicalTrial/GETUG14preScreening.owl#C_LifeExpectationSuperiorEqual10years"/>
    <!-- Unknown value for zubrod -->
    <!-- Unknown value for atcd_rptu -->
    <rdf:type rdf:resource="http://www.u936.univ-rennes1.fr/dameron/ontology/clinicalTrial/GETUG14preScreening.owl#C_AbsenceOfHipReplacement"/>
    <!-- Unknown value for tt_ante_radiation_th -->
    <!-- Unknown value for atcd_prostatectomy -->
    <!-- Unknown value for tt_ante_hormone_th -->
    <rdf:type rdf:resource="http://www.u936.univ-rennes1.fr/dameron/ontology/clinicalTrial/GETUG14preScreening.owl#Not_C_AntiCoagulantTreatment"/>
    <rdf:type rdf:resource="http://www.u936.univ-rennes1.fr/dameron/ontology/clinicalTrial/GETUG14preScreening.owl#Not_C_AntecedentHepaticFailure"/>
  </ct-core:Patient>


  <ct-core:Patient rdf:ID="patient20801914mdm2008-10-17_179">
    <rdf:type rdf:resource="&ct;DB_PotentiallyEligible"/>
  </ct-core:Patient>

  <ct-core:Patient rdf:ID="patient20802725mdm2008-10-17_180">
    <ct-core:hasConsultationNumber rdf:datatype="&xsd;int">180</ct-core:hasConsultationNumber>
    <rdf:type rdf:resource="http://www.u936.univ-rennes1.fr/dameron/ontology/clinicalTrial/GETUG14preScreening.owl#C_CancerLocatedInProstate"/>
    <rdf:type rdf:resource="http://www.u936.univ-rennes1.fr/dameron/ontology/clinicalTrial/GETUG14preScreening.owl#C_PSAinferior30ngPerMl"/>
    <!-- Unknown value for c_tnm -->
    <rdf:type rdf:resource="http://www.u936.univ-rennes1.fr/dameron/ontology/clinicalTrial/GETUG14preScreening.owl#C_AgeInferior77yo"/>
    <rdf:type rdf:resource="http://www.u936.univ-rennes1.fr/dameron/ontology/clinicalTrial/GETUG14preScreening.owl#C_LifeExpectationSuperiorEqual10years"/>
    <rdf:type rdf:resource="http://www.u936.univ-rennes1.fr/dameron/ontology/clinicalTrial/GETUG14preScreening.owl#C_OMSinferiorEqual1"/>
    <rdf:type rdf:resource="http://www.u936.univ-rennes1.fr/dameron/ontology/clinicalTrial/GETUG14preScreening.owl#C_MoreThan3monthsAfterTransuretralProstateResection"/>
    <rdf:type rdf:resource="http://www.u936.univ-rennes1.fr/dameron/ontology/clinicalTrial/GETUG14preScreening.owl#C_AbsenceOfHipReplacement"/>
    <rdf:type rdf:resource="http://www.u936.univ-rennes1.fr/dameron/ontology/clinicalTrial/GETUG14preScreening.owl#Not_C_AntecedentInvasiveCancerExceptOlderThan5years"/>
    <rdf:type rdf:resource="http://www.u936.univ-rennes1.fr/dameron/ontology/clinicalTrial/GETUG14preScreening.owl#Not_C_AntecedentRadiotherapyPelvis"/>
    <!-- Unknown value for atcd_prostatectomy -->
    <rdf:type rdf:resource="http://www.u936.univ-rennes1.fr/dameron/ontology/clinicalTrial/GETUG14preScreening.owl#Not_C_AntecedentHormoneTherapy"/>
    <rdf:type rdf:resource="http://www.u936.univ-rennes1.fr/dameron/ontology/clinicalTrial/GETUG14preScreening.owl#Not_C_AntiCoagulantTreatment"/>
    <rdf:type rdf:resource="http://www.u936.univ-rennes1.fr/dameron/ontology/clinicalTrial/GETUG14preScreening.owl#Not_C_AntecedentHepaticFailure"/>
  </ct-core:Patient>


  <ct-core:Patient rdf:ID="patient20802725mdm2008-10-17_180">
    <rdf:type rdf:resource="&ct;DB_PotentiallyEligible"/>
  </ct-core:Patient>

  <ct-core:Patient rdf:ID="patient20806488mdm2008-10-17_181">
    <ct-core:hasConsultationNumber rdf:datatype="&xsd;int">181</ct-core:hasConsultationNumber>
    <rdf:type rdf:resource="http://www.u936.univ-rennes1.fr/dameron/ontology/clinicalTrial/GETUG14preScreening.owl#Not_C_CancerLocatedInProstate"/>
    <rdf:type rdf:resource="http://www.u936.univ-rennes1.fr/dameron/ontology/clinicalTrial/GETUG14preScreening.owl#C_PSAinferior30ngPerMl"/>
    <rdf:type rdf:resource="http://www.u936.univ-rennes1.fr/dameron/ontology/clinicalTrial/GETUG14preScreening.owl#C_AgeInferior77yo"/>
    <!-- Unknown value for atcd_viral_infection -->
    <!-- Unknown value for zubrod -->
    <!-- Unknown value for atcd_rptu -->
    <!-- Unknown value for atcd_hip_replac -->
    <!-- Unknown value for atcd_neoplasm -->
    <!-- Unknown value for atcd_radiation_th -->
    <!-- Unknown value for atcd_prostatectomy -->
    <rdf:type rdf:resource="http://www.u936.univ-rennes1.fr/dameron/ontology/clinicalTrial/GETUG14preScreening.owl#Not_C_AntecedentHormoneTherapy"/>
    <!-- Unknown value for atcd_anticoag_tt -->
    <!-- Unknown value for atcd_hepatic_failure -->
  </ct-core:Patient>


  <ct-core:Patient rdf:ID="patient20806488mdm2008-10-17_181">
    <rdf:type rdf:resource="&ct;DB_NotEligible"/>
  </ct-core:Patient>

  <ct-core:Patient rdf:ID="patient20806654mdm2008-10-17_182">
    <ct-core:hasConsultationNumber rdf:datatype="&xsd;int">182</ct-core:hasConsultationNumber>
    <rdf:type rdf:resource="http://www.u936.univ-rennes1.fr/dameron/ontology/clinicalTrial/GETUG14preScreening.owl#Not_C_CancerLocatedInProstate"/>
    <!-- Unknown value for psa_value1 -->
    <rdf:type rdf:resource="http://www.u936.univ-rennes1.fr/dameron/ontology/clinicalTrial/GETUG14preScreening.owl#C_AgeInferior77yo"/>
    <!-- Unknown value for atcd_viral_infection -->
    <!-- Unknown value for zubrod -->
    <!-- Unknown value for atcd_rptu -->
    <!-- Unknown value for atcd_hip_replac -->
    <!-- Unknown value for atcd_neoplasm -->
    <!-- Unknown value for atcd_radiation_th -->
    <!-- Unknown value for atcd_prostatectomy -->
    <rdf:type rdf:resource="http://www.u936.univ-rennes1.fr/dameron/ontology/clinicalTrial/GETUG14preScreening.owl#Not_C_AntecedentHormoneTherapy"/>
    <!-- Unknown value for atcd_anticoag_tt -->
    <!-- Unknown value for atcd_hepatic_failure -->
  </ct-core:Patient>


  <ct-core:Patient rdf:ID="patient20806654mdm2008-10-17_182">
    <rdf:type rdf:resource="&ct;DB_NotEligible"/>
  </ct-core:Patient>

  <ct-core:Patient rdf:ID="patient20807771mdm2008-10-17_183">
    <ct-core:hasConsultationNumber rdf:datatype="&xsd;int">183</ct-core:hasConsultationNumber>
    <rdf:type rdf:resource="http://www.u936.univ-rennes1.fr/dameron/ontology/clinicalTrial/GETUG14preScreening.owl#C_CancerLocatedInProstate"/>
    <rdf:type rdf:resource="http://www.u936.univ-rennes1.fr/dameron/ontology/clinicalTrial/GETUG14preScreening.owl#C_PSAinferior30ngPerMl"/>
    <!-- Unknown value for c_tnm -->
    <rdf:type rdf:resource="http://www.u936.univ-rennes1.fr/dameron/ontology/clinicalTrial/GETUG14preScreening.owl#C_AgeInferior77yo"/>
    <!-- Unknown value for atcd_viral_infection -->
    <rdf:type rdf:resource="http://www.u936.univ-rennes1.fr/dameron/ontology/clinicalTrial/GETUG14preScreening.owl#C_OMSinferiorEqual1"/>
    <!-- Unknown value for atcd_rptu -->
    <!-- Unknown value for atcd_hip_replac -->
    <!-- Unknown value for atcd_neoplasm -->
    <!-- Unknown value for atcd_radiation_th -->
    <!-- Unknown value for tt_ante_radiation_th -->
    <!-- Unknown value for atcd_prostatectomy -->
    <!-- Unknown value for tt_ante_hormone_th -->
    <!-- Unknown value for atcd_anticoag_tt -->
    <!-- Unknown value for atcd_hepatic_failure -->
  </ct-core:Patient>


  <ct-core:Patient rdf:ID="patient20807771mdm2008-10-17_183">
    <rdf:type rdf:resource="&ct;DB_PotentiallyEligible"/>
  </ct-core:Patient>

  <ct-core:Patient rdf:ID="patient20808326mdm2008-10-17_184">
    <ct-core:hasConsultationNumber rdf:datatype="&xsd;int">184</ct-core:hasConsultationNumber>
    <rdf:type rdf:resource="http://www.u936.univ-rennes1.fr/dameron/ontology/clinicalTrial/GETUG14preScreening.owl#C_CancerLocatedInProstate"/>
    <rdf:type rdf:resource="http://www.u936.univ-rennes1.fr/dameron/ontology/clinicalTrial/GETUG14preScreening.owl#C_PSAinferior30ngPerMl"/>
    <!-- Unknown value for c_tnm -->
    <rdf:type rdf:resource="http://www.u936.univ-rennes1.fr/dameron/ontology/clinicalTrial/GETUG14preScreening.owl#C_AgeInferior77yo"/>
    <rdf:type rdf:resource="http://www.u936.univ-rennes1.fr/dameron/ontology/clinicalTrial/GETUG14preScreening.owl#C_LifeExpectationSuperiorEqual10years"/>
    <!-- Unknown value for zubrod -->
    <!-- Unknown value for atcd_rptu -->
    <rdf:type rdf:resource="http://www.u936.univ-rennes1.fr/dameron/ontology/clinicalTrial/GETUG14preScreening.owl#C_AbsenceOfHipReplacement"/>
    <rdf:type rdf:resource="http://www.u936.univ-rennes1.fr/dameron/ontology/clinicalTrial/GETUG14preScreening.owl#Not_C_AntecedentInvasiveCancerExceptOlderThan5years"/>
    <!-- Unknown value for tt_ante_radiation_th -->
    <!-- Unknown value for atcd_prostatectomy -->
    <!-- Unknown value for tt_ante_hormone_th -->
    <rdf:type rdf:resource="http://www.u936.univ-rennes1.fr/dameron/ontology/clinicalTrial/GETUG14preScreening.owl#Not_C_AntiCoagulantTreatment"/>
    <rdf:type rdf:resource="http://www.u936.univ-rennes1.fr/dameron/ontology/clinicalTrial/GETUG14preScreening.owl#Not_C_AntecedentHepaticFailure"/>
  </ct-core:Patient>


  <ct-core:Patient rdf:ID="patient20808326mdm2008-10-17_184">
    <rdf:type rdf:resource="&ct;DB_PotentiallyEligible"/>
  </ct-core:Patient>

  <ct-core:Patient rdf:ID="patient20808369mdm2008-10-17_185">
    <ct-core:hasConsultationNumber rdf:datatype="&xsd;int">185</ct-core:hasConsultationNumber>
    <rdf:type rdf:resource="http://www.u936.univ-rennes1.fr/dameron/ontology/clinicalTrial/GETUG14preScreening.owl#C_CancerLocatedInProstate"/>
    <rdf:type rdf:resource="http://www.u936.univ-rennes1.fr/dameron/ontology/clinicalTrial/GETUG14preScreening.owl#C_PSAinferior30ngPerMl"/>
    <!-- Unknown value for c_tnm -->
    <rdf:type rdf:resource="http://www.u936.univ-rennes1.fr/dameron/ontology/clinicalTrial/GETUG14preScreening.owl#C_AgeInferior77yo"/>
    <!-- Unknown value for atcd_viral_infection -->
    <rdf:type rdf:resource="http://www.u936.univ-rennes1.fr/dameron/ontology/clinicalTrial/GETUG14preScreening.owl#C_OMSinferiorEqual1"/>
    <!-- Unknown value for atcd_rptu -->
    <!-- Unknown value for atcd_hip_replac -->
    <!-- Unknown value for atcd_neoplasm -->
    <!-- Unknown value for atcd_radiation_th -->
    <!-- Unknown value for tt_ante_radiation_th -->
    <!-- Unknown value for atcd_prostatectomy -->
    <!-- Unknown value for tt_ante_hormone_th -->
    <!-- Unknown value for atcd_anticoag_tt -->
    <!-- Unknown value for atcd_hepatic_failure -->
  </ct-core:Patient>


  <ct-core:Patient rdf:ID="patient20808369mdm2008-10-17_185">
    <rdf:type rdf:resource="&ct;DB_PotentiallyEligible"/>
  </ct-core:Patient>

  <ct-core:Patient rdf:ID="patient20808483mdm2008-10-17_186">
    <ct-core:hasConsultationNumber rdf:datatype="&xsd;int">186</ct-core:hasConsultationNumber>
    <rdf:type rdf:resource="http://www.u936.univ-rennes1.fr/dameron/ontology/clinicalTrial/GETUG14preScreening.owl#C_CancerLocatedInProstate"/>
    <rdf:type rdf:resource="http://www.u936.univ-rennes1.fr/dameron/ontology/clinicalTrial/GETUG14preScreening.owl#C_PSAinferior30ngPerMl"/>
    <!-- Unknown value for c_tnm -->
    <rdf:type rdf:resource="http://www.u936.univ-rennes1.fr/dameron/ontology/clinicalTrial/GETUG14preScreening.owl#C_AgeInferior77yo"/>
    <!-- Unknown value for atcd_viral_infection -->
    <!-- Unknown value for zubrod -->
    <!-- Unknown value for atcd_rptu -->
    <!-- Unknown value for atcd_hip_replac -->
    <!-- Unknown value for atcd_neoplasm -->
    <!-- Unknown value for atcd_radiation_th -->
    <!-- Unknown value for tt_ante_radiation_th -->
    <!-- Unknown value for atcd_prostatectomy -->
    <!-- Unknown value for tt_ante_hormone_th -->
    <!-- Unknown value for atcd_anticoag_tt -->
    <!-- Unknown value for atcd_hepatic_failure -->
  </ct-core:Patient>


  <ct-core:Patient rdf:ID="patient20808483mdm2008-10-17_186">
    <rdf:type rdf:resource="&ct;DB_PotentiallyEligible"/>
  </ct-core:Patient>

  <ct-core:Patient rdf:ID="patient20808755mdm2008-10-17_187">
    <ct-core:hasConsultationNumber rdf:datatype="&xsd;int">187</ct-core:hasConsultationNumber>
    <rdf:type rdf:resource="http://www.u936.univ-rennes1.fr/dameron/ontology/clinicalTrial/GETUG14preScreening.owl#C_CancerLocatedInProstate"/>
    <rdf:type rdf:resource="http://www.u936.univ-rennes1.fr/dameron/ontology/clinicalTrial/GETUG14preScreening.owl#C_PSAinferior30ngPerMl"/>
    <rdf:type rdf:resource="http://www.u936.univ-rennes1.fr/dameron/ontology/clinicalTrial/GETUG14preScreening.owl#Not_C_IntermediateCancerPrognosisGroup"/>
    <rdf:type rdf:resource="http://www.u936.univ-rennes1.fr/dameron/ontology/clinicalTrial/GETUG14preScreening.owl#C_AgeInferior77yo"/>
    <!-- Unknown value for atcd_viral_infection -->
    <!-- Unknown value for zubrod -->
    <!-- Unknown value for atcd_rptu -->
    <!-- Unknown value for atcd_hip_replac -->
    <!-- Unknown value for atcd_neoplasm -->
    <!-- Unknown value for atcd_radiation_th -->
    <!-- Unknown value for tt_ante_radiation_th -->
    <!-- Unknown value for atcd_prostatectomy -->
    <!-- Unknown value for tt_ante_hormone_th -->
    <!-- Unknown value for atcd_anticoag_tt -->
    <!-- Unknown value for atcd_hepatic_failure -->
  </ct-core:Patient>


  <ct-core:Patient rdf:ID="patient20808755mdm2008-10-17_187">
    <rdf:type rdf:resource="&ct;DB_NotEligible"/>
  </ct-core:Patient>

  <ct-core:Patient rdf:ID="patient20808783mdm2008-10-17_188">
    <ct-core:hasConsultationNumber rdf:datatype="&xsd;int">188</ct-core:hasConsultationNumber>
    <rdf:type rdf:resource="http://www.u936.univ-rennes1.fr/dameron/ontology/clinicalTrial/GETUG14preScreening.owl#C_CancerLocatedInProstate"/>
    <rdf:type rdf:resource="http://www.u936.univ-rennes1.fr/dameron/ontology/clinicalTrial/GETUG14preScreening.owl#C_PSAinferior30ngPerMl"/>
    <!-- Unknown value for c_tnm -->
    <rdf:type rdf:resource="http://www.u936.univ-rennes1.fr/dameron/ontology/clinicalTrial/GETUG14preScreening.owl#C_AgeInferior77yo"/>
    <!-- Unknown value for atcd_viral_infection -->
    <!-- Unknown value for zubrod -->
    <!-- Unknown value for atcd_rptu -->
    <!-- Unknown value for atcd_hip_replac -->
    <!-- Unknown value for atcd_neoplasm -->
    <!-- Unknown value for atcd_radiation_th -->
    <!-- Unknown value for tt_ante_radiation_th -->
    <!-- Unknown value for atcd_prostatectomy -->
    <!-- Unknown value for tt_ante_hormone_th -->
    <!-- Unknown value for atcd_anticoag_tt -->
    <!-- Unknown value for atcd_hepatic_failure -->
  </ct-core:Patient>


  <ct-core:Patient rdf:ID="patient20808783mdm2008-10-17_188">
    <rdf:type rdf:resource="&ct;DB_PotentiallyEligible"/>
  </ct-core:Patient>

  <ct-core:Patient rdf:ID="patient20808785mdm2008-10-17_189">
    <ct-core:hasConsultationNumber rdf:datatype="&xsd;int">189</ct-core:hasConsultationNumber>
    <rdf:type rdf:resource="http://www.u936.univ-rennes1.fr/dameron/ontology/clinicalTrial/GETUG14preScreening.owl#C_CancerLocatedInProstate"/>
    <rdf:type rdf:resource="http://www.u936.univ-rennes1.fr/dameron/ontology/clinicalTrial/GETUG14preScreening.owl#C_PSAinferior30ngPerMl"/>
    <!-- Unknown value for c_tnm -->
    <rdf:type rdf:resource="http://www.u936.univ-rennes1.fr/dameron/ontology/clinicalTrial/GETUG14preScreening.owl#C_AgeInferior77yo"/>
    <!-- Unknown value for atcd_viral_infection -->
    <!-- Unknown value for zubrod -->
    <!-- Unknown value for atcd_rptu -->
    <!-- Unknown value for atcd_hip_replac -->
    <!-- Unknown value for atcd_neoplasm -->
    <!-- Unknown value for atcd_radiation_th -->
    <!-- Unknown value for tt_ante_radiation_th -->
    <!-- Unknown value for atcd_prostatectomy -->
    <!-- Unknown value for tt_ante_hormone_th -->
    <!-- Unknown value for atcd_anticoag_tt -->
    <!-- Unknown value for atcd_hepatic_failure -->
  </ct-core:Patient>


  <ct-core:Patient rdf:ID="patient20808785mdm2008-10-17_189">
    <rdf:type rdf:resource="&ct;DB_PotentiallyEligible"/>
  </ct-core:Patient>

  <ct-core:Patient rdf:ID="patient20808787mdm2008-10-17_190">
    <ct-core:hasConsultationNumber rdf:datatype="&xsd;int">190</ct-core:hasConsultationNumber>
    <rdf:type rdf:resource="http://www.u936.univ-rennes1.fr/dameron/ontology/clinicalTrial/GETUG14preScreening.owl#C_CancerLocatedInProstate"/>
    <rdf:type rdf:resource="http://www.u936.univ-rennes1.fr/dameron/ontology/clinicalTrial/GETUG14preScreening.owl#C_PSAinferior30ngPerMl"/>
    <!-- Unknown value for c_tnm -->
    <rdf:type rdf:resource="http://www.u936.univ-rennes1.fr/dameron/ontology/clinicalTrial/GETUG14preScreening.owl#C_AgeInferior77yo"/>
    <!-- Unknown value for atcd_viral_infection -->
    <!-- Unknown value for zubrod -->
    <!-- Unknown value for atcd_rptu -->
    <!-- Unknown value for atcd_hip_replac -->
    <!-- Unknown value for atcd_neoplasm -->
    <!-- Unknown value for atcd_radiation_th -->
    <!-- Unknown value for tt_ante_radiation_th -->
    <!-- Unknown value for atcd_prostatectomy -->
    <!-- Unknown value for tt_ante_hormone_th -->
    <!-- Unknown value for atcd_anticoag_tt -->
    <!-- Unknown value for atcd_hepatic_failure -->
  </ct-core:Patient>


  <ct-core:Patient rdf:ID="patient20808787mdm2008-10-17_190">
    <rdf:type rdf:resource="&ct;DB_PotentiallyEligible"/>
  </ct-core:Patient>

  <ct-core:Patient rdf:ID="patient20808789mdm2008-10-17_191">
    <ct-core:hasConsultationNumber rdf:datatype="&xsd;int">191</ct-core:hasConsultationNumber>
    <rdf:type rdf:resource="http://www.u936.univ-rennes1.fr/dameron/ontology/clinicalTrial/GETUG14preScreening.owl#C_CancerLocatedInProstate"/>
    <rdf:type rdf:resource="http://www.u936.univ-rennes1.fr/dameron/ontology/clinicalTrial/GETUG14preScreening.owl#C_PSAinferior30ngPerMl"/>
    <!-- Unknown value for c_tnm -->
    <rdf:type rdf:resource="http://www.u936.univ-rennes1.fr/dameron/ontology/clinicalTrial/GETUG14preScreening.owl#Not_C_AgeInferior77yo"/>
    <!-- Unknown value for atcd_viral_infection -->
    <!-- Unknown value for zubrod -->
    <!-- Unknown value for atcd_rptu -->
    <!-- Unknown value for atcd_hip_replac -->
    <!-- Unknown value for atcd_neoplasm -->
    <!-- Unknown value for atcd_radiation_th -->
    <!-- Unknown value for atcd_prostatectomy -->
    <rdf:type rdf:resource="http://www.u936.univ-rennes1.fr/dameron/ontology/clinicalTrial/GETUG14preScreening.owl#Not_C_AntecedentHormoneTherapy"/>
    <!-- Unknown value for atcd_anticoag_tt -->
    <!-- Unknown value for atcd_hepatic_failure -->
  </ct-core:Patient>


  <ct-core:Patient rdf:ID="patient20808789mdm2008-10-17_191">
    <rdf:type rdf:resource="&ct;DB_NotEligible"/>
  </ct-core:Patient>

  <ct-core:Patient rdf:ID="patient20808797mdm2008-10-17_192">
    <ct-core:hasConsultationNumber rdf:datatype="&xsd;int">192</ct-core:hasConsultationNumber>
    <rdf:type rdf:resource="http://www.u936.univ-rennes1.fr/dameron/ontology/clinicalTrial/GETUG14preScreening.owl#C_CancerLocatedInProstate"/>
    <rdf:type rdf:resource="http://www.u936.univ-rennes1.fr/dameron/ontology/clinicalTrial/GETUG14preScreening.owl#C_PSAinferior30ngPerMl"/>
    <!-- Unknown value for c_tnm -->
    <rdf:type rdf:resource="http://www.u936.univ-rennes1.fr/dameron/ontology/clinicalTrial/GETUG14preScreening.owl#C_AgeInferior77yo"/>
    <!-- Unknown value for atcd_viral_infection -->
    <!-- Unknown value for zubrod -->
    <!-- Unknown value for atcd_rptu -->
    <!-- Unknown value for atcd_hip_replac -->
    <!-- Unknown value for atcd_neoplasm -->
    <!-- Unknown value for atcd_radiation_th -->
    <!-- Unknown value for atcd_prostatectomy -->
    <rdf:type rdf:resource="http://www.u936.univ-rennes1.fr/dameron/ontology/clinicalTrial/GETUG14preScreening.owl#C_AntecedentHormoneTherapy"/>
    <!-- Unknown value for atcd_anticoag_tt -->
    <!-- Unknown value for atcd_hepatic_failure -->
  </ct-core:Patient>


  <ct-core:Patient rdf:ID="patient20808797mdm2008-10-17_192">
    <rdf:type rdf:resource="&ct;DB_NotEligible"/>
  </ct-core:Patient>

  <ct-core:Patient rdf:ID="patient20805959mdm2008-10-24_193">
    <ct-core:hasConsultationNumber rdf:datatype="&xsd;int">193</ct-core:hasConsultationNumber>
    <rdf:type rdf:resource="http://www.u936.univ-rennes1.fr/dameron/ontology/clinicalTrial/GETUG14preScreening.owl#Not_C_CancerLocatedInProstate"/>
    <rdf:type rdf:resource="http://www.u936.univ-rennes1.fr/dameron/ontology/clinicalTrial/GETUG14preScreening.owl#C_PSAinferior30ngPerMl"/>
    <rdf:type rdf:resource="http://www.u936.univ-rennes1.fr/dameron/ontology/clinicalTrial/GETUG14preScreening.owl#C_AgeInferior77yo"/>
    <!-- Unknown value for atcd_viral_infection -->
    <!-- Unknown value for zubrod -->
    <!-- Unknown value for atcd_rptu -->
    <!-- Unknown value for atcd_hip_replac -->
    <!-- Unknown value for atcd_neoplasm -->
    <!-- Unknown value for atcd_radiation_th -->
    <!-- Unknown value for atcd_prostatectomy -->
    <rdf:type rdf:resource="http://www.u936.univ-rennes1.fr/dameron/ontology/clinicalTrial/GETUG14preScreening.owl#Not_C_AntecedentHormoneTherapy"/>
    <!-- Unknown value for atcd_anticoag_tt -->
    <!-- Unknown value for atcd_hepatic_failure -->
  </ct-core:Patient>


  <ct-core:Patient rdf:ID="patient20805959mdm2008-10-24_193">
    <rdf:type rdf:resource="&ct;DB_NotEligible"/>
  </ct-core:Patient>

  <ct-core:Patient rdf:ID="patient20800981mdm2008-10-24_194">
    <ct-core:hasConsultationNumber rdf:datatype="&xsd;int">194</ct-core:hasConsultationNumber>
    <rdf:type rdf:resource="http://www.u936.univ-rennes1.fr/dameron/ontology/clinicalTrial/GETUG14preScreening.owl#Not_C_CancerLocatedInProstate"/>
    <rdf:type rdf:resource="http://www.u936.univ-rennes1.fr/dameron/ontology/clinicalTrial/GETUG14preScreening.owl#C_PSAinferior30ngPerMl"/>
    <rdf:type rdf:resource="http://www.u936.univ-rennes1.fr/dameron/ontology/clinicalTrial/GETUG14preScreening.owl#C_AgeInferior77yo"/>
    <!-- Unknown value for atcd_viral_infection -->
    <!-- Unknown value for zubrod -->
    <!-- Unknown value for atcd_rptu -->
    <!-- Unknown value for atcd_hip_replac -->
    <!-- Unknown value for atcd_neoplasm -->
    <!-- Unknown value for atcd_radiation_th -->
    <!-- Unknown value for atcd_prostatectomy -->
    <rdf:type rdf:resource="http://www.u936.univ-rennes1.fr/dameron/ontology/clinicalTrial/GETUG14preScreening.owl#Not_C_AntecedentHormoneTherapy"/>
    <!-- Unknown value for atcd_anticoag_tt -->
    <!-- Unknown value for atcd_hepatic_failure -->
  </ct-core:Patient>


  <ct-core:Patient rdf:ID="patient20800981mdm2008-10-24_194">
    <rdf:type rdf:resource="&ct;DB_NotEligible"/>
  </ct-core:Patient>

  <ct-core:Patient rdf:ID="patient20808553mdm2008-10-24_195">
    <ct-core:hasConsultationNumber rdf:datatype="&xsd;int">195</ct-core:hasConsultationNumber>
    <rdf:type rdf:resource="http://www.u936.univ-rennes1.fr/dameron/ontology/clinicalTrial/GETUG14preScreening.owl#C_CancerLocatedInProstate"/>
    <rdf:type rdf:resource="http://www.u936.univ-rennes1.fr/dameron/ontology/clinicalTrial/GETUG14preScreening.owl#C_PSAinferior30ngPerMl"/>
    <!-- Unknown value for c_tnm -->
    <rdf:type rdf:resource="http://www.u936.univ-rennes1.fr/dameron/ontology/clinicalTrial/GETUG14preScreening.owl#C_AgeInferior77yo"/>
    <!-- Unknown value for atcd_viral_infection -->
    <!-- Unknown value for zubrod -->
    <!-- Unknown value for atcd_rptu -->
    <!-- Unknown value for atcd_hip_replac -->
    <!-- Unknown value for atcd_neoplasm -->
    <!-- Unknown value for atcd_radiation_th -->
    <!-- Unknown value for atcd_prostatectomy -->
    <!-- Unknown value for tt_ante_hormone_th -->
    <!-- Unknown value for atcd_anticoag_tt -->
    <!-- Unknown value for atcd_hepatic_failure -->
  </ct-core:Patient>


  <ct-core:Patient rdf:ID="patient20808553mdm2008-10-24_195">
    <rdf:type rdf:resource="&ct;DB_PotentiallyEligible"/>
  </ct-core:Patient>

  <ct-core:Patient rdf:ID="patient20509335mdm2008-10-24_196">
    <ct-core:hasConsultationNumber rdf:datatype="&xsd;int">196</ct-core:hasConsultationNumber>
    <rdf:type rdf:resource="http://www.u936.univ-rennes1.fr/dameron/ontology/clinicalTrial/GETUG14preScreening.owl#Not_C_CancerLocatedInProstate"/>
    <rdf:type rdf:resource="http://www.u936.univ-rennes1.fr/dameron/ontology/clinicalTrial/GETUG14preScreening.owl#C_PSAinferior30ngPerMl"/>
    <!-- Unknown value for c_tnm -->
    <rdf:type rdf:resource="http://www.u936.univ-rennes1.fr/dameron/ontology/clinicalTrial/GETUG14preScreening.owl#C_AgeInferior77yo"/>
    <!-- Unknown value for atcd_viral_infection -->
    <!-- Unknown value for zubrod -->
    <rdf:type rdf:resource="http://www.u936.univ-rennes1.fr/dameron/ontology/clinicalTrial/GETUG14preScreening.owl#C_MoreThan3monthsAfterTransuretralProstateResection"/>
    <!-- Unknown value for atcd_hip_replac -->
    <rdf:type rdf:resource="http://www.u936.univ-rennes1.fr/dameron/ontology/clinicalTrial/GETUG14preScreening.owl#C_AntecedentInvasiveCancerExceptOlderThan5years"/>
    <rdf:type rdf:resource="http://www.u936.univ-rennes1.fr/dameron/ontology/clinicalTrial/GETUG14preScreening.owl#Not_C_AntecedentRadiotherapyPelvis"/>
    <!-- Unknown value for atcd_prostatectomy -->
    <rdf:type rdf:resource="http://www.u936.univ-rennes1.fr/dameron/ontology/clinicalTrial/GETUG14preScreening.owl#Not_C_AntecedentHormoneTherapy"/>
    <!-- Unknown value for atcd_anticoag_tt -->
    <!-- Unknown value for atcd_hepatic_failure -->
  </ct-core:Patient>


  <ct-core:Patient rdf:ID="patient20509335mdm2008-10-24_196">
    <rdf:type rdf:resource="&ct;DB_NotEligible"/>
  </ct-core:Patient>

  <ct-core:Patient rdf:ID="patient20704838mdm2008-10-24_197">
    <ct-core:hasConsultationNumber rdf:datatype="&xsd;int">197</ct-core:hasConsultationNumber>
    <rdf:type rdf:resource="http://www.u936.univ-rennes1.fr/dameron/ontology/clinicalTrial/GETUG14preScreening.owl#C_CancerLocatedInProstate"/>
    <rdf:type rdf:resource="http://www.u936.univ-rennes1.fr/dameron/ontology/clinicalTrial/GETUG14preScreening.owl#C_PSAinferior30ngPerMl"/>
    <!-- Unknown value for c_tnm -->
    <rdf:type rdf:resource="http://www.u936.univ-rennes1.fr/dameron/ontology/clinicalTrial/GETUG14preScreening.owl#C_AgeInferior77yo"/>
    <!-- Unknown value for atcd_viral_infection -->
    <!-- Unknown value for zubrod -->
    <rdf:type rdf:resource="http://www.u936.univ-rennes1.fr/dameron/ontology/clinicalTrial/GETUG14preScreening.owl#C_MoreThan3monthsAfterTransuretralProstateResection"/>
    <!-- Unknown value for atcd_hip_replac -->
    <rdf:type rdf:resource="http://www.u936.univ-rennes1.fr/dameron/ontology/clinicalTrial/GETUG14preScreening.owl#Not_C_AntecedentInvasiveCancerExceptOlderThan5years"/>
    <rdf:type rdf:resource="http://www.u936.univ-rennes1.fr/dameron/ontology/clinicalTrial/GETUG14preScreening.owl#Not_C_AntecedentRadiotherapyPelvis"/>
    <!-- Unknown value for atcd_prostatectomy -->
    <rdf:type rdf:resource="http://www.u936.univ-rennes1.fr/dameron/ontology/clinicalTrial/GETUG14preScreening.owl#C_AntecedentHormoneTherapy"/>
    <!-- Unknown value for atcd_anticoag_tt -->
    <!-- Unknown value for atcd_hepatic_failure -->
  </ct-core:Patient>


  <ct-core:Patient rdf:ID="patient20704838mdm2008-10-24_197">
    <rdf:type rdf:resource="&ct;DB_NotEligible"/>
  </ct-core:Patient>

  <ct-core:Patient rdf:ID="patient20804296mdm2008-10-24_198">
    <ct-core:hasConsultationNumber rdf:datatype="&xsd;int">198</ct-core:hasConsultationNumber>
    <rdf:type rdf:resource="http://www.u936.univ-rennes1.fr/dameron/ontology/clinicalTrial/GETUG14preScreening.owl#C_CancerLocatedInProstate"/>
    <rdf:type rdf:resource="http://www.u936.univ-rennes1.fr/dameron/ontology/clinicalTrial/GETUG14preScreening.owl#C_PSAinferior30ngPerMl"/>
    <rdf:type rdf:resource="http://www.u936.univ-rennes1.fr/dameron/ontology/clinicalTrial/GETUG14preScreening.owl#C_IntermediateCancerPrognosisGroup"/>
    <rdf:type rdf:resource="http://www.u936.univ-rennes1.fr/dameron/ontology/clinicalTrial/GETUG14preScreening.owl#C_AgeInferior77yo"/>
    <!-- Unknown value for atcd_viral_infection -->
    <rdf:type rdf:resource="http://www.u936.univ-rennes1.fr/dameron/ontology/clinicalTrial/GETUG14preScreening.owl#C_OMSinferiorEqual1"/>
    <!-- Unknown value for atcd_rptu -->
    <!-- Unknown value for atcd_hip_replac -->
    <rdf:type rdf:resource="http://www.u936.univ-rennes1.fr/dameron/ontology/clinicalTrial/GETUG14preScreening.owl#Not_C_AntecedentInvasiveCancerExceptOlderThan5years"/>
    <rdf:type rdf:resource="http://www.u936.univ-rennes1.fr/dameron/ontology/clinicalTrial/GETUG14preScreening.owl#C_AntecedentRadiotherapyPelvis"/>
    <!-- Unknown value for atcd_prostatectomy -->
    <!-- Unknown value for tt_ante_hormone_th -->
    <!-- Unknown value for atcd_anticoag_tt -->
    <!-- Unknown value for atcd_hepatic_failure -->
  </ct-core:Patient>


  <ct-core:Patient rdf:ID="patient20804296mdm2008-10-24_198">
    <rdf:type rdf:resource="&ct;DB_NotEligible"/>
  </ct-core:Patient>

  <ct-core:Patient rdf:ID="patient20805932mdm2008-10-24_199">
    <ct-core:hasConsultationNumber rdf:datatype="&xsd;int">199</ct-core:hasConsultationNumber>
    <rdf:type rdf:resource="http://www.u936.univ-rennes1.fr/dameron/ontology/clinicalTrial/GETUG14preScreening.owl#C_CancerLocatedInProstate"/>
    <rdf:type rdf:resource="http://www.u936.univ-rennes1.fr/dameron/ontology/clinicalTrial/GETUG14preScreening.owl#C_PSAinferior30ngPerMl"/>
    <rdf:type rdf:resource="http://www.u936.univ-rennes1.fr/dameron/ontology/clinicalTrial/GETUG14preScreening.owl#C_AgeInferior77yo"/>
    <!-- Unknown value for atcd_viral_infection -->
    <!-- Unknown value for zubrod -->
    <!-- Unknown value for atcd_rptu -->
    <!-- Unknown value for atcd_hip_replac -->
    <rdf:type rdf:resource="http://www.u936.univ-rennes1.fr/dameron/ontology/clinicalTrial/GETUG14preScreening.owl#Not_C_AntecedentInvasiveCancerExceptOlderThan5years"/>
    <rdf:type rdf:resource="http://www.u936.univ-rennes1.fr/dameron/ontology/clinicalTrial/GETUG14preScreening.owl#Not_C_AntecedentRadiotherapyPelvis"/>
    <!-- Unknown value for atcd_prostatectomy -->
    <rdf:type rdf:resource="http://www.u936.univ-rennes1.fr/dameron/ontology/clinicalTrial/GETUG14preScreening.owl#Not_C_AntecedentHormoneTherapy"/>
    <!-- Unknown value for atcd_anticoag_tt -->
    <!-- Unknown value for atcd_hepatic_failure -->
  </ct-core:Patient>


  <ct-core:Patient rdf:ID="patient20805932mdm2008-10-24_199">
    <rdf:type rdf:resource="&ct;DB_PotentiallyEligible"/>
  </ct-core:Patient>

  <ct-core:Patient rdf:ID="patient20808346mdm2008-10-24_200">
    <ct-core:hasConsultationNumber rdf:datatype="&xsd;int">200</ct-core:hasConsultationNumber>
    <rdf:type rdf:resource="http://www.u936.univ-rennes1.fr/dameron/ontology/clinicalTrial/GETUG14preScreening.owl#C_CancerLocatedInProstate"/>
    <rdf:type rdf:resource="http://www.u936.univ-rennes1.fr/dameron/ontology/clinicalTrial/GETUG14preScreening.owl#C_PSAinferior30ngPerMl"/>
    <!-- Unknown value for c_tnm -->
    <rdf:type rdf:resource="http://www.u936.univ-rennes1.fr/dameron/ontology/clinicalTrial/GETUG14preScreening.owl#C_AgeInferior77yo"/>
    <rdf:type rdf:resource="http://www.u936.univ-rennes1.fr/dameron/ontology/clinicalTrial/GETUG14preScreening.owl#C_LifeExpectationSuperiorEqual10years"/>
    <!-- Unknown value for zubrod -->
    <!-- Unknown value for atcd_rptu -->
    <rdf:type rdf:resource="http://www.u936.univ-rennes1.fr/dameron/ontology/clinicalTrial/GETUG14preScreening.owl#C_AbsenceOfHipReplacement"/>
    <rdf:type rdf:resource="http://www.u936.univ-rennes1.fr/dameron/ontology/clinicalTrial/GETUG14preScreening.owl#Not_C_AntecedentInvasiveCancerExceptOlderThan5years"/>
    <!-- Unknown value for tt_ante_radiation_th -->
    <!-- Unknown value for atcd_prostatectomy -->
    <!-- Unknown value for tt_ante_hormone_th -->
    <rdf:type rdf:resource="http://www.u936.univ-rennes1.fr/dameron/ontology/clinicalTrial/GETUG14preScreening.owl#Not_C_AntiCoagulantTreatment"/>
    <rdf:type rdf:resource="http://www.u936.univ-rennes1.fr/dameron/ontology/clinicalTrial/GETUG14preScreening.owl#Not_C_AntecedentHepaticFailure"/>
  </ct-core:Patient>


  <ct-core:Patient rdf:ID="patient20808346mdm2008-10-24_200">
    <rdf:type rdf:resource="&ct;DB_PotentiallyEligible"/>
  </ct-core:Patient>

  <ct-core:Patient rdf:ID="patient20808983mdm2008-10-24_201">
    <ct-core:hasConsultationNumber rdf:datatype="&xsd;int">201</ct-core:hasConsultationNumber>
    <rdf:type rdf:resource="http://www.u936.univ-rennes1.fr/dameron/ontology/clinicalTrial/GETUG14preScreening.owl#C_CancerLocatedInProstate"/>
    <rdf:type rdf:resource="http://www.u936.univ-rennes1.fr/dameron/ontology/clinicalTrial/GETUG14preScreening.owl#C_PSAinferior30ngPerMl"/>
    <!-- Unknown value for c_tnm -->
    <rdf:type rdf:resource="http://www.u936.univ-rennes1.fr/dameron/ontology/clinicalTrial/GETUG14preScreening.owl#C_AgeInferior77yo"/>
    <!-- Unknown value for atcd_viral_infection -->
    <!-- Unknown value for zubrod -->
    <!-- Unknown value for atcd_rptu -->
    <!-- Unknown value for atcd_hip_replac -->
    <!-- Unknown value for atcd_neoplasm -->
    <!-- Unknown value for atcd_radiation_th -->
    <!-- Unknown value for tt_ante_radiation_th -->
    <!-- Unknown value for atcd_prostatectomy -->
    <!-- Unknown value for tt_ante_hormone_th -->
    <!-- Unknown value for atcd_anticoag_tt -->
    <!-- Unknown value for atcd_hepatic_failure -->
  </ct-core:Patient>


  <ct-core:Patient rdf:ID="patient20808983mdm2008-10-24_201">
    <rdf:type rdf:resource="&ct;DB_PotentiallyEligible"/>
  </ct-core:Patient>

  <ct-core:Patient rdf:ID="patient20808985mdm2008-10-24_202">
    <ct-core:hasConsultationNumber rdf:datatype="&xsd;int">202</ct-core:hasConsultationNumber>
    <rdf:type rdf:resource="http://www.u936.univ-rennes1.fr/dameron/ontology/clinicalTrial/GETUG14preScreening.owl#C_CancerLocatedInProstate"/>
    <rdf:type rdf:resource="http://www.u936.univ-rennes1.fr/dameron/ontology/clinicalTrial/GETUG14preScreening.owl#C_PSAinferior30ngPerMl"/>
    <!-- Unknown value for c_tnm -->
    <rdf:type rdf:resource="http://www.u936.univ-rennes1.fr/dameron/ontology/clinicalTrial/GETUG14preScreening.owl#C_AgeInferior77yo"/>
    <!-- Unknown value for atcd_viral_infection -->
    <!-- Unknown value for zubrod -->
    <!-- Unknown value for atcd_rptu -->
    <!-- Unknown value for atcd_hip_replac -->
    <!-- Unknown value for atcd_neoplasm -->
    <!-- Unknown value for atcd_radiation_th -->
    <!-- Unknown value for tt_ante_radiation_th -->
    <!-- Unknown value for atcd_prostatectomy -->
    <!-- Unknown value for tt_ante_hormone_th -->
    <!-- Unknown value for atcd_anticoag_tt -->
    <!-- Unknown value for atcd_hepatic_failure -->
  </ct-core:Patient>


  <ct-core:Patient rdf:ID="patient20808985mdm2008-10-24_202">
    <rdf:type rdf:resource="&ct;DB_PotentiallyEligible"/>
  </ct-core:Patient>

  <ct-core:Patient rdf:ID="patient20808986mdm2008-10-24_203">
    <ct-core:hasConsultationNumber rdf:datatype="&xsd;int">203</ct-core:hasConsultationNumber>
    <rdf:type rdf:resource="http://www.u936.univ-rennes1.fr/dameron/ontology/clinicalTrial/GETUG14preScreening.owl#C_CancerLocatedInProstate"/>
    <rdf:type rdf:resource="http://www.u936.univ-rennes1.fr/dameron/ontology/clinicalTrial/GETUG14preScreening.owl#Not_C_PSAinferior30ngPerMl"/>
    <!-- Unknown value for c_tnm -->
    <rdf:type rdf:resource="http://www.u936.univ-rennes1.fr/dameron/ontology/clinicalTrial/GETUG14preScreening.owl#Not_C_AgeInferior77yo"/>
    <!-- Unknown value for atcd_viral_infection -->
    <!-- Unknown value for zubrod -->
    <rdf:type rdf:resource="http://www.u936.univ-rennes1.fr/dameron/ontology/clinicalTrial/GETUG14preScreening.owl#C_MoreThan3monthsAfterTransuretralProstateResection"/>
    <!-- Unknown value for atcd_hip_replac -->
    <rdf:type rdf:resource="http://www.u936.univ-rennes1.fr/dameron/ontology/clinicalTrial/GETUG14preScreening.owl#Not_C_AntecedentInvasiveCancerExceptOlderThan5years"/>
    <rdf:type rdf:resource="http://www.u936.univ-rennes1.fr/dameron/ontology/clinicalTrial/GETUG14preScreening.owl#Not_C_AntecedentRadiotherapyPelvis"/>
    <!-- Unknown value for atcd_prostatectomy -->
    <rdf:type rdf:resource="http://www.u936.univ-rennes1.fr/dameron/ontology/clinicalTrial/GETUG14preScreening.owl#Not_C_AntecedentHormoneTherapy"/>
    <!-- Unknown value for atcd_anticoag_tt -->
    <!-- Unknown value for atcd_hepatic_failure -->
  </ct-core:Patient>


  <ct-core:Patient rdf:ID="patient20808986mdm2008-10-24_203">
    <rdf:type rdf:resource="&ct;DB_NotEligible"/>
  </ct-core:Patient>

  <ct-core:Patient rdf:ID="patient20808988mdm2008-10-24_204">
    <ct-core:hasConsultationNumber rdf:datatype="&xsd;int">204</ct-core:hasConsultationNumber>
    <rdf:type rdf:resource="http://www.u936.univ-rennes1.fr/dameron/ontology/clinicalTrial/GETUG14preScreening.owl#C_CancerLocatedInProstate"/>
    <rdf:type rdf:resource="http://www.u936.univ-rennes1.fr/dameron/ontology/clinicalTrial/GETUG14preScreening.owl#C_PSAinferior30ngPerMl"/>
    <!-- Unknown value for c_tnm -->
    <rdf:type rdf:resource="http://www.u936.univ-rennes1.fr/dameron/ontology/clinicalTrial/GETUG14preScreening.owl#C_AgeInferior77yo"/>
    <!-- Unknown value for atcd_viral_infection -->
    <!-- Unknown value for zubrod -->
    <!-- Unknown value for atcd_rptu -->
    <!-- Unknown value for atcd_hip_replac -->
    <!-- Unknown value for atcd_neoplasm -->
    <!-- Unknown value for atcd_radiation_th -->
    <!-- Unknown value for tt_ante_radiation_th -->
    <!-- Unknown value for atcd_prostatectomy -->
    <!-- Unknown value for tt_ante_hormone_th -->
    <!-- Unknown value for atcd_anticoag_tt -->
    <!-- Unknown value for atcd_hepatic_failure -->
  </ct-core:Patient>


  <ct-core:Patient rdf:ID="patient20808988mdm2008-10-24_204">
    <rdf:type rdf:resource="&ct;DB_PotentiallyEligible"/>
  </ct-core:Patient>

  <ct-core:Patient rdf:ID="patient20607991mdm2008-10-31_205">
    <ct-core:hasConsultationNumber rdf:datatype="&xsd;int">205</ct-core:hasConsultationNumber>
    <rdf:type rdf:resource="http://www.u936.univ-rennes1.fr/dameron/ontology/clinicalTrial/GETUG14preScreening.owl#Not_C_CancerLocatedInProstate"/>
    <rdf:type rdf:resource="http://www.u936.univ-rennes1.fr/dameron/ontology/clinicalTrial/GETUG14preScreening.owl#C_PSAinferior30ngPerMl"/>
    <rdf:type rdf:resource="http://www.u936.univ-rennes1.fr/dameron/ontology/clinicalTrial/GETUG14preScreening.owl#C_AgeInferior77yo"/>
    <rdf:type rdf:resource="http://www.u936.univ-rennes1.fr/dameron/ontology/clinicalTrial/GETUG14preScreening.owl#C_LifeExpectationSuperiorEqual10years"/>
    <!-- Unknown value for zubrod -->
    <!-- Unknown value for atcd_rptu -->
    <rdf:type rdf:resource="http://www.u936.univ-rennes1.fr/dameron/ontology/clinicalTrial/GETUG14preScreening.owl#C_AbsenceOfHipReplacement"/>
    <rdf:type rdf:resource="http://www.u936.univ-rennes1.fr/dameron/ontology/clinicalTrial/GETUG14preScreening.owl#C_AntecedentInvasiveCancerExceptOlderThan5years"/>
    <rdf:type rdf:resource="http://www.u936.univ-rennes1.fr/dameron/ontology/clinicalTrial/GETUG14preScreening.owl#Not_C_AntecedentRadiotherapyPelvis"/>
    <!-- Unknown value for atcd_prostatectomy -->
    <rdf:type rdf:resource="http://www.u936.univ-rennes1.fr/dameron/ontology/clinicalTrial/GETUG14preScreening.owl#Not_C_AntecedentHormoneTherapy"/>
    <rdf:type rdf:resource="http://www.u936.univ-rennes1.fr/dameron/ontology/clinicalTrial/GETUG14preScreening.owl#Not_C_AntiCoagulantTreatment"/>
    <rdf:type rdf:resource="http://www.u936.univ-rennes1.fr/dameron/ontology/clinicalTrial/GETUG14preScreening.owl#Not_C_AntecedentHepaticFailure"/>
  </ct-core:Patient>


  <ct-core:Patient rdf:ID="patient20607991mdm2008-10-31_205">
    <rdf:type rdf:resource="&ct;DB_NotEligible"/>
  </ct-core:Patient>

  <ct-core:Patient rdf:ID="patient20801589mdm2008-10-31_206">
    <ct-core:hasConsultationNumber rdf:datatype="&xsd;int">206</ct-core:hasConsultationNumber>
    <rdf:type rdf:resource="http://www.u936.univ-rennes1.fr/dameron/ontology/clinicalTrial/GETUG14preScreening.owl#C_CancerLocatedInProstate"/>
    <rdf:type rdf:resource="http://www.u936.univ-rennes1.fr/dameron/ontology/clinicalTrial/GETUG14preScreening.owl#C_PSAinferior30ngPerMl"/>
    <rdf:type rdf:resource="http://www.u936.univ-rennes1.fr/dameron/ontology/clinicalTrial/GETUG14preScreening.owl#Not_C_IntermediateCancerPrognosisGroup"/>
    <rdf:type rdf:resource="http://www.u936.univ-rennes1.fr/dameron/ontology/clinicalTrial/GETUG14preScreening.owl#C_AgeInferior77yo"/>
    <!-- Unknown value for atcd_viral_infection -->
    <!-- Unknown value for zubrod -->
    <!-- Unknown value for atcd_rptu -->
    <!-- Unknown value for atcd_hip_replac -->
    <rdf:type rdf:resource="http://www.u936.univ-rennes1.fr/dameron/ontology/clinicalTrial/GETUG14preScreening.owl#Not_C_AntecedentInvasiveCancerExceptOlderThan5years"/>
    <rdf:type rdf:resource="http://www.u936.univ-rennes1.fr/dameron/ontology/clinicalTrial/GETUG14preScreening.owl#Not_C_AntecedentRadiotherapyPelvis"/>
    <!-- Unknown value for atcd_prostatectomy -->
    <!-- Unknown value for tt_ante_hormone_th -->
    <!-- Unknown value for atcd_anticoag_tt -->
    <!-- Unknown value for atcd_hepatic_failure -->
  </ct-core:Patient>


  <ct-core:Patient rdf:ID="patient20801589mdm2008-10-31_206">
    <rdf:type rdf:resource="&ct;DB_NotEligible"/>
  </ct-core:Patient>

  <ct-core:Patient rdf:ID="patient9528220mdm2008-10-31_207">
    <ct-core:hasConsultationNumber rdf:datatype="&xsd;int">207</ct-core:hasConsultationNumber>
    <rdf:type rdf:resource="http://www.u936.univ-rennes1.fr/dameron/ontology/clinicalTrial/GETUG14preScreening.owl#C_CancerLocatedInProstate"/>
    <rdf:type rdf:resource="http://www.u936.univ-rennes1.fr/dameron/ontology/clinicalTrial/GETUG14preScreening.owl#C_PSAinferior30ngPerMl"/>
    <!-- Unknown value for c_tnm -->
    <rdf:type rdf:resource="http://www.u936.univ-rennes1.fr/dameron/ontology/clinicalTrial/GETUG14preScreening.owl#C_AgeInferior77yo"/>
    <!-- Unknown value for atcd_viral_infection -->
    <!-- Unknown value for zubrod -->
    <!-- Unknown value for atcd_rptu -->
    <!-- Unknown value for atcd_hip_replac -->
    <!-- Unknown value for atcd_neoplasm -->
    <!-- Unknown value for atcd_radiation_th -->
    <!-- Unknown value for tt_ante_radiation_th -->
    <!-- Unknown value for atcd_prostatectomy -->
    <!-- Unknown value for tt_ante_hormone_th -->
    <!-- Unknown value for atcd_anticoag_tt -->
    <!-- Unknown value for atcd_hepatic_failure -->
  </ct-core:Patient>


  <ct-core:Patient rdf:ID="patient9528220mdm2008-10-31_207">
    <rdf:type rdf:resource="&ct;DB_PotentiallyEligible"/>
  </ct-core:Patient>

  <ct-core:Patient rdf:ID="patient20002041mdm2008-10-31_208">
    <ct-core:hasConsultationNumber rdf:datatype="&xsd;int">208</ct-core:hasConsultationNumber>
    <rdf:type rdf:resource="http://www.u936.univ-rennes1.fr/dameron/ontology/clinicalTrial/GETUG14preScreening.owl#C_CancerLocatedInProstate"/>
    <rdf:type rdf:resource="http://www.u936.univ-rennes1.fr/dameron/ontology/clinicalTrial/GETUG14preScreening.owl#C_PSAinferior30ngPerMl"/>
    <rdf:type rdf:resource="http://www.u936.univ-rennes1.fr/dameron/ontology/clinicalTrial/GETUG14preScreening.owl#Not_C_IntermediateCancerPrognosisGroup"/>
    <rdf:type rdf:resource="http://www.u936.univ-rennes1.fr/dameron/ontology/clinicalTrial/GETUG14preScreening.owl#C_AgeInferior77yo"/>
    <!-- Unknown value for atcd_viral_infection -->
    <!-- Unknown value for zubrod -->
    <!-- Unknown value for atcd_rptu -->
    <!-- Unknown value for atcd_hip_replac -->
    <rdf:type rdf:resource="http://www.u936.univ-rennes1.fr/dameron/ontology/clinicalTrial/GETUG14preScreening.owl#Not_C_AntecedentInvasiveCancerExceptOlderThan5years"/>
    <rdf:type rdf:resource="http://www.u936.univ-rennes1.fr/dameron/ontology/clinicalTrial/GETUG14preScreening.owl#C_AntecedentRadiotherapyPelvis"/>
    <!-- Unknown value for atcd_prostatectomy -->
    <!-- Unknown value for tt_ante_hormone_th -->
    <!-- Unknown value for atcd_anticoag_tt -->
    <!-- Unknown value for atcd_hepatic_failure -->
  </ct-core:Patient>


  <ct-core:Patient rdf:ID="patient20002041mdm2008-10-31_208">
    <rdf:type rdf:resource="&ct;DB_NotEligible"/>
  </ct-core:Patient>

  <ct-core:Patient rdf:ID="patient20004013mdm2008-10-31_209">
    <ct-core:hasConsultationNumber rdf:datatype="&xsd;int">209</ct-core:hasConsultationNumber>
    <rdf:type rdf:resource="http://www.u936.univ-rennes1.fr/dameron/ontology/clinicalTrial/GETUG14preScreening.owl#C_CancerLocatedInProstate"/>
    <!-- Unknown value for psa_value1 -->
    <!-- Unknown value for c_tnm -->
    <rdf:type rdf:resource="http://www.u936.univ-rennes1.fr/dameron/ontology/clinicalTrial/GETUG14preScreening.owl#C_AgeInferior77yo"/>
    <!-- Unknown value for atcd_viral_infection -->
    <!-- Unknown value for zubrod -->
    <!-- Unknown value for atcd_rptu -->
    <!-- Unknown value for atcd_hip_replac -->
    <rdf:type rdf:resource="http://www.u936.univ-rennes1.fr/dameron/ontology/clinicalTrial/GETUG14preScreening.owl#Not_C_AntecedentInvasiveCancerExceptOlderThan5years"/>
    <rdf:type rdf:resource="http://www.u936.univ-rennes1.fr/dameron/ontology/clinicalTrial/GETUG14preScreening.owl#C_AntecedentRadiotherapyPelvis"/>
    <!-- Unknown value for atcd_prostatectomy -->
    <rdf:type rdf:resource="http://www.u936.univ-rennes1.fr/dameron/ontology/clinicalTrial/GETUG14preScreening.owl#C_AntecedentHormoneTherapy"/>
    <!-- Unknown value for atcd_anticoag_tt -->
    <!-- Unknown value for atcd_hepatic_failure -->
    <!-- Unknown value for biopsy_organ -->
  </ct-core:Patient>


  <ct-core:Patient rdf:ID="patient20004013mdm2008-10-31_209">
    <rdf:type rdf:resource="&ct;DB_NotEligible"/>
  </ct-core:Patient>

  <ct-core:Patient rdf:ID="patient20108988mdm2008-10-31_210">
    <ct-core:hasConsultationNumber rdf:datatype="&xsd;int">210</ct-core:hasConsultationNumber>
    <rdf:type rdf:resource="http://www.u936.univ-rennes1.fr/dameron/ontology/clinicalTrial/GETUG14preScreening.owl#C_CancerLocatedInProstate"/>
    <rdf:type rdf:resource="http://www.u936.univ-rennes1.fr/dameron/ontology/clinicalTrial/GETUG14preScreening.owl#C_PSAinferior30ngPerMl"/>
    <!-- Unknown value for c_tnm -->
    <rdf:type rdf:resource="http://www.u936.univ-rennes1.fr/dameron/ontology/clinicalTrial/GETUG14preScreening.owl#Not_C_AgeInferior77yo"/>
    <!-- Unknown value for atcd_viral_infection -->
    <!-- Unknown value for zubrod -->
    <!-- Unknown value for atcd_rptu -->
    <!-- Unknown value for atcd_hip_replac -->
    <rdf:type rdf:resource="http://www.u936.univ-rennes1.fr/dameron/ontology/clinicalTrial/GETUG14preScreening.owl#Not_C_AntecedentInvasiveCancerExceptOlderThan5years"/>
    <rdf:type rdf:resource="http://www.u936.univ-rennes1.fr/dameron/ontology/clinicalTrial/GETUG14preScreening.owl#Not_C_AntecedentRadiotherapyPelvis"/>
    <!-- Unknown value for atcd_prostatectomy -->
    <rdf:type rdf:resource="http://www.u936.univ-rennes1.fr/dameron/ontology/clinicalTrial/GETUG14preScreening.owl#Not_C_AntecedentHormoneTherapy"/>
    <!-- Unknown value for atcd_anticoag_tt -->
    <!-- Unknown value for atcd_hepatic_failure -->
  </ct-core:Patient>


  <ct-core:Patient rdf:ID="patient20108988mdm2008-10-31_210">
    <rdf:type rdf:resource="&ct;DB_NotEligible"/>
  </ct-core:Patient>

  <ct-core:Patient rdf:ID="patient20205129mdm2008-10-31_211">
    <ct-core:hasConsultationNumber rdf:datatype="&xsd;int">211</ct-core:hasConsultationNumber>
    <rdf:type rdf:resource="http://www.u936.univ-rennes1.fr/dameron/ontology/clinicalTrial/GETUG14preScreening.owl#C_CancerLocatedInProstate"/>
    <rdf:type rdf:resource="http://www.u936.univ-rennes1.fr/dameron/ontology/clinicalTrial/GETUG14preScreening.owl#C_PSAinferior30ngPerMl"/>
    <!-- Unknown value for c_tnm -->
    <rdf:type rdf:resource="http://www.u936.univ-rennes1.fr/dameron/ontology/clinicalTrial/GETUG14preScreening.owl#C_AgeInferior77yo"/>
    <!-- Unknown value for atcd_viral_infection -->
    <!-- Unknown value for zubrod -->
    <!-- Unknown value for atcd_rptu -->
    <!-- Unknown value for atcd_hip_replac -->
    <rdf:type rdf:resource="http://www.u936.univ-rennes1.fr/dameron/ontology/clinicalTrial/GETUG14preScreening.owl#Not_C_AntecedentInvasiveCancerExceptOlderThan5years"/>
    <rdf:type rdf:resource="http://www.u936.univ-rennes1.fr/dameron/ontology/clinicalTrial/GETUG14preScreening.owl#C_AntecedentRadiotherapyPelvis"/>
    <!-- Unknown value for atcd_prostatectomy -->
    <rdf:type rdf:resource="http://www.u936.univ-rennes1.fr/dameron/ontology/clinicalTrial/GETUG14preScreening.owl#C_AntecedentHormoneTherapy"/>
    <!-- Unknown value for atcd_anticoag_tt -->
    <!-- Unknown value for atcd_hepatic_failure -->
  </ct-core:Patient>


  <ct-core:Patient rdf:ID="patient20205129mdm2008-10-31_211">
    <rdf:type rdf:resource="&ct;DB_NotEligible"/>
  </ct-core:Patient>

  <ct-core:Patient rdf:ID="patient20310075mdm2008-10-31_212">
    <ct-core:hasConsultationNumber rdf:datatype="&xsd;int">212</ct-core:hasConsultationNumber>
    <rdf:type rdf:resource="http://www.u936.univ-rennes1.fr/dameron/ontology/clinicalTrial/GETUG14preScreening.owl#C_CancerLocatedInProstate"/>
    <rdf:type rdf:resource="http://www.u936.univ-rennes1.fr/dameron/ontology/clinicalTrial/GETUG14preScreening.owl#C_PSAinferior30ngPerMl"/>
    <!-- Unknown value for c_tnm -->
    <rdf:type rdf:resource="http://www.u936.univ-rennes1.fr/dameron/ontology/clinicalTrial/GETUG14preScreening.owl#Not_C_AgeInferior77yo"/>
    <!-- Unknown value for atcd_viral_infection -->
    <!-- Unknown value for zubrod -->
    <!-- Unknown value for atcd_rptu -->
    <!-- Unknown value for atcd_hip_replac -->
    <rdf:type rdf:resource="http://www.u936.univ-rennes1.fr/dameron/ontology/clinicalTrial/GETUG14preScreening.owl#Not_C_AntecedentInvasiveCancerExceptOlderThan5years"/>
    <rdf:type rdf:resource="http://www.u936.univ-rennes1.fr/dameron/ontology/clinicalTrial/GETUG14preScreening.owl#C_AntecedentRadiotherapyPelvis"/>
    <!-- Unknown value for atcd_prostatectomy -->
    <rdf:type rdf:resource="http://www.u936.univ-rennes1.fr/dameron/ontology/clinicalTrial/GETUG14preScreening.owl#Not_C_AntecedentHormoneTherapy"/>
    <!-- Unknown value for atcd_anticoag_tt -->
    <!-- Unknown value for atcd_hepatic_failure -->
    <!-- Unknown value for biopsy_organ -->
  </ct-core:Patient>


  <ct-core:Patient rdf:ID="patient20310075mdm2008-10-31_212">
    <rdf:type rdf:resource="&ct;DB_NotEligible"/>
  </ct-core:Patient>

  <ct-core:Patient rdf:ID="patient20809448mdm2008-11-14_213">
    <ct-core:hasConsultationNumber rdf:datatype="&xsd;int">213</ct-core:hasConsultationNumber>
    <rdf:type rdf:resource="http://www.u936.univ-rennes1.fr/dameron/ontology/clinicalTrial/GETUG14preScreening.owl#C_CancerLocatedInProstate"/>
    <rdf:type rdf:resource="http://www.u936.univ-rennes1.fr/dameron/ontology/clinicalTrial/GETUG14preScreening.owl#C_PSAinferior30ngPerMl"/>
    <!-- Unknown value for c_tnm -->
    <rdf:type rdf:resource="http://www.u936.univ-rennes1.fr/dameron/ontology/clinicalTrial/GETUG14preScreening.owl#Not_C_AgeInferior77yo"/>
    <!-- Unknown value for atcd_viral_infection -->
    <!-- Unknown value for zubrod -->
    <!-- Unknown value for atcd_rptu -->
    <!-- Unknown value for atcd_hip_replac -->
    <!-- Unknown value for atcd_neoplasm -->
    <!-- Unknown value for atcd_radiation_th -->
    <!-- Unknown value for tt_ante_radiation_th -->
    <!-- Unknown value for atcd_prostatectomy -->
    <!-- Unknown value for tt_ante_hormone_th -->
    <!-- Unknown value for atcd_anticoag_tt -->
    <!-- Unknown value for atcd_hepatic_failure -->
  </ct-core:Patient>


  <ct-core:Patient rdf:ID="patient20809448mdm2008-11-14_213">
    <rdf:type rdf:resource="&ct;DB_NotEligible"/>
  </ct-core:Patient>

  <ct-core:Patient rdf:ID="patient20809461mdm2008-11-14_214">
    <ct-core:hasConsultationNumber rdf:datatype="&xsd;int">214</ct-core:hasConsultationNumber>
    <rdf:type rdf:resource="http://www.u936.univ-rennes1.fr/dameron/ontology/clinicalTrial/GETUG14preScreening.owl#C_CancerLocatedInProstate"/>
    <rdf:type rdf:resource="http://www.u936.univ-rennes1.fr/dameron/ontology/clinicalTrial/GETUG14preScreening.owl#C_PSAinferior30ngPerMl"/>
    <!-- Unknown value for c_tnm -->
    <rdf:type rdf:resource="http://www.u936.univ-rennes1.fr/dameron/ontology/clinicalTrial/GETUG14preScreening.owl#C_AgeInferior77yo"/>
    <!-- Unknown value for atcd_viral_infection -->
    <!-- Unknown value for zubrod -->
    <!-- Unknown value for atcd_rptu -->
    <!-- Unknown value for atcd_hip_replac -->
    <rdf:type rdf:resource="http://www.u936.univ-rennes1.fr/dameron/ontology/clinicalTrial/GETUG14preScreening.owl#Not_C_AntecedentInvasiveCancerExceptOlderThan5years"/>
    <!-- Unknown value for tt_ante_radiation_th -->
    <!-- Unknown value for atcd_prostatectomy -->
    <!-- Unknown value for tt_ante_hormone_th -->
    <!-- Unknown value for atcd_anticoag_tt -->
    <!-- Unknown value for atcd_hepatic_failure -->
  </ct-core:Patient>


  <ct-core:Patient rdf:ID="patient20809461mdm2008-11-14_214">
    <rdf:type rdf:resource="&ct;DB_PotentiallyEligible"/>
  </ct-core:Patient>

  <ct-core:Patient rdf:ID="patient9955525mdm2008-11-14_215">
    <ct-core:hasConsultationNumber rdf:datatype="&xsd;int">215</ct-core:hasConsultationNumber>
    <rdf:type rdf:resource="http://www.u936.univ-rennes1.fr/dameron/ontology/clinicalTrial/GETUG14preScreening.owl#C_CancerLocatedInProstate"/>
    <rdf:type rdf:resource="http://www.u936.univ-rennes1.fr/dameron/ontology/clinicalTrial/GETUG14preScreening.owl#C_PSAinferior30ngPerMl"/>
    <!-- Unknown value for c_tnm -->
    <rdf:type rdf:resource="http://www.u936.univ-rennes1.fr/dameron/ontology/clinicalTrial/GETUG14preScreening.owl#C_AgeInferior77yo"/>
    <!-- Unknown value for atcd_viral_infection -->
    <!-- Unknown value for zubrod -->
    <!-- Unknown value for atcd_rptu -->
    <!-- Unknown value for atcd_hip_replac -->
    <!-- Unknown value for atcd_neoplasm -->
    <!-- Unknown value for atcd_radiation_th -->
    <!-- Unknown value for tt_ante_radiation_th -->
    <!-- Unknown value for atcd_prostatectomy -->
    <!-- Unknown value for tt_ante_hormone_th -->
    <!-- Unknown value for atcd_anticoag_tt -->
    <!-- Unknown value for atcd_hepatic_failure -->
  </ct-core:Patient>


  <ct-core:Patient rdf:ID="patient9955525mdm2008-11-14_215">
    <rdf:type rdf:resource="&ct;DB_PotentiallyEligible"/>
  </ct-core:Patient>

  <ct-core:Patient rdf:ID="patient20202368mdm2008-11-14_216">
    <ct-core:hasConsultationNumber rdf:datatype="&xsd;int">216</ct-core:hasConsultationNumber>
    <rdf:type rdf:resource="http://www.u936.univ-rennes1.fr/dameron/ontology/clinicalTrial/GETUG14preScreening.owl#C_CancerLocatedInProstate"/>
    <rdf:type rdf:resource="http://www.u936.univ-rennes1.fr/dameron/ontology/clinicalTrial/GETUG14preScreening.owl#C_PSAinferior30ngPerMl"/>
    <!-- Unknown value for c_tnm -->
    <rdf:type rdf:resource="http://www.u936.univ-rennes1.fr/dameron/ontology/clinicalTrial/GETUG14preScreening.owl#C_AgeInferior77yo"/>
    <!-- Unknown value for atcd_viral_infection -->
    <rdf:type rdf:resource="http://www.u936.univ-rennes1.fr/dameron/ontology/clinicalTrial/GETUG14preScreening.owl#C_OMSinferiorEqual1"/>
    <rdf:type rdf:resource="http://www.u936.univ-rennes1.fr/dameron/ontology/clinicalTrial/GETUG14preScreening.owl#C_MoreThan3monthsAfterTransuretralProstateResection"/>
    <!-- Unknown value for atcd_hip_replac -->
    <rdf:type rdf:resource="http://www.u936.univ-rennes1.fr/dameron/ontology/clinicalTrial/GETUG14preScreening.owl#Not_C_AntecedentInvasiveCancerExceptOlderThan5years"/>
    <rdf:type rdf:resource="http://www.u936.univ-rennes1.fr/dameron/ontology/clinicalTrial/GETUG14preScreening.owl#C_AntecedentRadiotherapyPelvis"/>
    <!-- Unknown value for atcd_prostatectomy -->
    <rdf:type rdf:resource="http://www.u936.univ-rennes1.fr/dameron/ontology/clinicalTrial/GETUG14preScreening.owl#C_AntecedentHormoneTherapy"/>
    <!-- Unknown value for atcd_anticoag_tt -->
    <!-- Unknown value for atcd_hepatic_failure -->
  </ct-core:Patient>


  <ct-core:Patient rdf:ID="patient20202368mdm2008-11-14_216">
    <rdf:type rdf:resource="&ct;DB_NotEligible"/>
  </ct-core:Patient>

  <ct-core:Patient rdf:ID="patient20400527mdm2008-11-14_217">
    <ct-core:hasConsultationNumber rdf:datatype="&xsd;int">217</ct-core:hasConsultationNumber>
    <rdf:type rdf:resource="http://www.u936.univ-rennes1.fr/dameron/ontology/clinicalTrial/GETUG14preScreening.owl#C_CancerLocatedInProstate"/>
    <rdf:type rdf:resource="http://www.u936.univ-rennes1.fr/dameron/ontology/clinicalTrial/GETUG14preScreening.owl#C_PSAinferior30ngPerMl"/>
    <!-- Unknown value for c_tnm -->
    <rdf:type rdf:resource="http://www.u936.univ-rennes1.fr/dameron/ontology/clinicalTrial/GETUG14preScreening.owl#C_AgeInferior77yo"/>
    <rdf:type rdf:resource="http://www.u936.univ-rennes1.fr/dameron/ontology/clinicalTrial/GETUG14preScreening.owl#C_LifeExpectationSuperiorEqual10years"/>
    <!-- Unknown value for zubrod -->
    <!-- Unknown value for atcd_rptu -->
    <rdf:type rdf:resource="http://www.u936.univ-rennes1.fr/dameron/ontology/clinicalTrial/GETUG14preScreening.owl#C_AbsenceOfHipReplacement"/>
    <rdf:type rdf:resource="http://www.u936.univ-rennes1.fr/dameron/ontology/clinicalTrial/GETUG14preScreening.owl#Not_C_AntecedentInvasiveCancerExceptOlderThan5years"/>
    <rdf:type rdf:resource="http://www.u936.univ-rennes1.fr/dameron/ontology/clinicalTrial/GETUG14preScreening.owl#C_AntecedentRadiotherapyPelvis"/>
    <!-- Unknown value for atcd_prostatectomy -->
    <rdf:type rdf:resource="http://www.u936.univ-rennes1.fr/dameron/ontology/clinicalTrial/GETUG14preScreening.owl#C_AntecedentHormoneTherapy"/>
    <rdf:type rdf:resource="http://www.u936.univ-rennes1.fr/dameron/ontology/clinicalTrial/GETUG14preScreening.owl#Not_C_AntiCoagulantTreatment"/>
    <rdf:type rdf:resource="http://www.u936.univ-rennes1.fr/dameron/ontology/clinicalTrial/GETUG14preScreening.owl#Not_C_AntecedentHepaticFailure"/>
  </ct-core:Patient>


  <ct-core:Patient rdf:ID="patient20400527mdm2008-11-14_217">
    <rdf:type rdf:resource="&ct;DB_NotEligible"/>
  </ct-core:Patient>

  <ct-core:Patient rdf:ID="patient20600759mdm2008-11-14_218">
    <ct-core:hasConsultationNumber rdf:datatype="&xsd;int">218</ct-core:hasConsultationNumber>
    <rdf:type rdf:resource="http://www.u936.univ-rennes1.fr/dameron/ontology/clinicalTrial/GETUG14preScreening.owl#Not_C_CancerLocatedInProstate"/>
    <rdf:type rdf:resource="http://www.u936.univ-rennes1.fr/dameron/ontology/clinicalTrial/GETUG14preScreening.owl#C_PSAinferior30ngPerMl"/>
    <rdf:type rdf:resource="http://www.u936.univ-rennes1.fr/dameron/ontology/clinicalTrial/GETUG14preScreening.owl#Not_C_IntermediateCancerPrognosisGroup"/>
    <rdf:type rdf:resource="http://www.u936.univ-rennes1.fr/dameron/ontology/clinicalTrial/GETUG14preScreening.owl#C_AgeInferior77yo"/>
    <!-- Unknown value for atcd_viral_infection -->
    <!-- Unknown value for zubrod -->
    <!-- Unknown value for atcd_rptu -->
    <!-- Unknown value for atcd_hip_replac -->
    <rdf:type rdf:resource="http://www.u936.univ-rennes1.fr/dameron/ontology/clinicalTrial/GETUG14preScreening.owl#Not_C_AntecedentInvasiveCancerExceptOlderThan5years"/>
    <rdf:type rdf:resource="http://www.u936.univ-rennes1.fr/dameron/ontology/clinicalTrial/GETUG14preScreening.owl#Not_C_AntecedentRadiotherapyPelvis"/>
    <!-- Unknown value for atcd_prostatectomy -->
    <rdf:type rdf:resource="http://www.u936.univ-rennes1.fr/dameron/ontology/clinicalTrial/GETUG14preScreening.owl#Not_C_AntecedentHormoneTherapy"/>
    <!-- Unknown value for atcd_anticoag_tt -->
    <!-- Unknown value for atcd_hepatic_failure -->
  </ct-core:Patient>


  <ct-core:Patient rdf:ID="patient20600759mdm2008-11-14_218">
    <rdf:type rdf:resource="&ct;DB_NotEligible"/>
  </ct-core:Patient>

  <ct-core:Patient rdf:ID="patient20602158mdm2008-11-14_219">
    <ct-core:hasConsultationNumber rdf:datatype="&xsd;int">219</ct-core:hasConsultationNumber>
    <rdf:type rdf:resource="http://www.u936.univ-rennes1.fr/dameron/ontology/clinicalTrial/GETUG14preScreening.owl#Not_C_CancerLocatedInProstate"/>
    <rdf:type rdf:resource="http://www.u936.univ-rennes1.fr/dameron/ontology/clinicalTrial/GETUG14preScreening.owl#C_PSAinferior30ngPerMl"/>
    <!-- Unknown value for c_tnm -->
    <rdf:type rdf:resource="http://www.u936.univ-rennes1.fr/dameron/ontology/clinicalTrial/GETUG14preScreening.owl#C_AgeInferior77yo"/>
    <!-- Unknown value for atcd_viral_infection -->
    <!-- Unknown value for zubrod -->
    <!-- Unknown value for atcd_rptu -->
    <!-- Unknown value for atcd_hip_replac -->
    <!-- Unknown value for atcd_neoplasm -->
    <rdf:type rdf:resource="http://www.u936.univ-rennes1.fr/dameron/ontology/clinicalTrial/GETUG14preScreening.owl#C_AntecedentRadiotherapyPelvis"/>
    <!-- Unknown value for atcd_prostatectomy -->
    <!-- Unknown value for tt_ante_hormone_th -->
    <!-- Unknown value for atcd_anticoag_tt -->
    <!-- Unknown value for atcd_hepatic_failure -->
    <!-- Unknown value for biopsy_organ -->
  </ct-core:Patient>


  <ct-core:Patient rdf:ID="patient20602158mdm2008-11-14_219">
    <rdf:type rdf:resource="&ct;DB_NotEligible"/>
  </ct-core:Patient>

  <ct-core:Patient rdf:ID="patient20806008mdm2008-11-14_220">
    <ct-core:hasConsultationNumber rdf:datatype="&xsd;int">220</ct-core:hasConsultationNumber>
    <rdf:type rdf:resource="http://www.u936.univ-rennes1.fr/dameron/ontology/clinicalTrial/GETUG14preScreening.owl#Not_C_CancerLocatedInProstate"/>
    <rdf:type rdf:resource="http://www.u936.univ-rennes1.fr/dameron/ontology/clinicalTrial/GETUG14preScreening.owl#C_PSAinferior30ngPerMl"/>
    <!-- Unknown value for c_tnm -->
    <rdf:type rdf:resource="http://www.u936.univ-rennes1.fr/dameron/ontology/clinicalTrial/GETUG14preScreening.owl#C_AgeInferior77yo"/>
    <rdf:type rdf:resource="http://www.u936.univ-rennes1.fr/dameron/ontology/clinicalTrial/GETUG14preScreening.owl#Not_C_LifeExpectationSuperiorEqual10years"/>
    <!-- Unknown value for zubrod -->
    <!-- Unknown value for atcd_rptu -->
    <!-- Unknown value for atcd_hip_replac -->
    <!-- Unknown value for atcd_neoplasm -->
    <!-- Unknown value for atcd_radiation_th -->
    <!-- Unknown value for atcd_prostatectomy -->
    <!-- Unknown value for tt_ante_hormone_th -->
    <!-- Unknown value for atcd_anticoag_tt -->
    <!-- Unknown value for atcd_hepatic_failure -->
  </ct-core:Patient>


  <ct-core:Patient rdf:ID="patient20806008mdm2008-11-14_220">
    <rdf:type rdf:resource="&ct;DB_NotEligible"/>
  </ct-core:Patient>

  <ct-core:Patient rdf:ID="patient20809449mdm2008-11-14_221">
    <ct-core:hasConsultationNumber rdf:datatype="&xsd;int">221</ct-core:hasConsultationNumber>
    <rdf:type rdf:resource="http://www.u936.univ-rennes1.fr/dameron/ontology/clinicalTrial/GETUG14preScreening.owl#C_CancerLocatedInProstate"/>
    <!-- Unknown value for psa_value1 -->
    <!-- Unknown value for c_tnm -->
    <rdf:type rdf:resource="http://www.u936.univ-rennes1.fr/dameron/ontology/clinicalTrial/GETUG14preScreening.owl#Not_C_AgeInferior77yo"/>
    <rdf:type rdf:resource="http://www.u936.univ-rennes1.fr/dameron/ontology/clinicalTrial/GETUG14preScreening.owl#Not_C_LifeExpectationSuperiorEqual10years"/>
    <!-- Unknown value for zubrod -->
    <rdf:type rdf:resource="http://www.u936.univ-rennes1.fr/dameron/ontology/clinicalTrial/GETUG14preScreening.owl#C_MoreThan3monthsAfterTransuretralProstateResection"/>
    <!-- Unknown value for atcd_hip_replac -->
    <!-- Unknown value for atcd_neoplasm -->
    <!-- Unknown value for atcd_radiation_th -->
    <!-- Unknown value for tt_ante_radiation_th -->
    <!-- Unknown value for atcd_prostatectomy -->
    <!-- Unknown value for tt_ante_hormone_th -->
    <!-- Unknown value for atcd_anticoag_tt -->
    <!-- Unknown value for atcd_hepatic_failure -->
    <!-- Unknown value for biopsy_organ -->
  </ct-core:Patient>


  <ct-core:Patient rdf:ID="patient20809449mdm2008-11-14_221">
    <rdf:type rdf:resource="&ct;DB_NotEligible"/>
  </ct-core:Patient>

  <ct-core:Patient rdf:ID="patient20809463mdm2008-11-14_222">
    <ct-core:hasConsultationNumber rdf:datatype="&xsd;int">222</ct-core:hasConsultationNumber>
    <rdf:type rdf:resource="http://www.u936.univ-rennes1.fr/dameron/ontology/clinicalTrial/GETUG14preScreening.owl#C_CancerLocatedInProstate"/>
    <rdf:type rdf:resource="http://www.u936.univ-rennes1.fr/dameron/ontology/clinicalTrial/GETUG14preScreening.owl#C_PSAinferior30ngPerMl"/>
    <!-- Unknown value for c_tnm -->
    <rdf:type rdf:resource="http://www.u936.univ-rennes1.fr/dameron/ontology/clinicalTrial/GETUG14preScreening.owl#C_AgeInferior77yo"/>
    <!-- Unknown value for atcd_viral_infection -->
    <!-- Unknown value for zubrod -->
    <!-- Unknown value for atcd_rptu -->
    <!-- Unknown value for atcd_hip_replac -->
    <!-- Unknown value for atcd_neoplasm -->
    <!-- Unknown value for atcd_radiation_th -->
    <!-- Unknown value for tt_ante_radiation_th -->
    <!-- Unknown value for atcd_prostatectomy -->
    <!-- Unknown value for tt_ante_hormone_th -->
    <!-- Unknown value for atcd_anticoag_tt -->
    <!-- Unknown value for atcd_hepatic_failure -->
  </ct-core:Patient>


  <ct-core:Patient rdf:ID="patient20809463mdm2008-11-14_222">
    <rdf:type rdf:resource="&ct;DB_PotentiallyEligible"/>
  </ct-core:Patient>

  <ct-core:Patient rdf:ID="patient20606563mdm2008-11-21_223">
    <ct-core:hasConsultationNumber rdf:datatype="&xsd;int">223</ct-core:hasConsultationNumber>
    <rdf:type rdf:resource="http://www.u936.univ-rennes1.fr/dameron/ontology/clinicalTrial/GETUG14preScreening.owl#C_CancerLocatedInProstate"/>
    <rdf:type rdf:resource="http://www.u936.univ-rennes1.fr/dameron/ontology/clinicalTrial/GETUG14preScreening.owl#Not_C_PSAinferior30ngPerMl"/>
    <!-- Unknown value for c_tnm -->
    <rdf:type rdf:resource="http://www.u936.univ-rennes1.fr/dameron/ontology/clinicalTrial/GETUG14preScreening.owl#Not_C_AgeInferior77yo"/>
    <!-- Unknown value for atcd_viral_infection -->
    <!-- Unknown value for zubrod -->
    <!-- Unknown value for atcd_rptu -->
    <!-- Unknown value for atcd_hip_replac -->
    <!-- Unknown value for atcd_neoplasm -->
    <!-- Unknown value for atcd_radiation_th -->
    <!-- Unknown value for atcd_prostatectomy -->
    <rdf:type rdf:resource="http://www.u936.univ-rennes1.fr/dameron/ontology/clinicalTrial/GETUG14preScreening.owl#C_AntecedentHormoneTherapy"/>
    <!-- Unknown value for atcd_anticoag_tt -->
    <!-- Unknown value for atcd_hepatic_failure -->
  </ct-core:Patient>


  <ct-core:Patient rdf:ID="patient20606563mdm2008-11-21_223">
    <rdf:type rdf:resource="&ct;DB_NotEligible"/>
  </ct-core:Patient>

  <ct-core:Patient rdf:ID="patient20809740mdm2008-11-21_224">
    <ct-core:hasConsultationNumber rdf:datatype="&xsd;int">224</ct-core:hasConsultationNumber>
    <rdf:type rdf:resource="http://www.u936.univ-rennes1.fr/dameron/ontology/clinicalTrial/GETUG14preScreening.owl#C_CancerLocatedInProstate"/>
    <rdf:type rdf:resource="http://www.u936.univ-rennes1.fr/dameron/ontology/clinicalTrial/GETUG14preScreening.owl#Not_C_PSAinferior30ngPerMl"/>
    <!-- Unknown value for c_tnm -->
    <rdf:type rdf:resource="http://www.u936.univ-rennes1.fr/dameron/ontology/clinicalTrial/GETUG14preScreening.owl#Not_C_AgeInferior77yo"/>
    <rdf:type rdf:resource="http://www.u936.univ-rennes1.fr/dameron/ontology/clinicalTrial/GETUG14preScreening.owl#Not_C_LifeExpectationSuperiorEqual10years"/>
    <!-- Unknown value for zubrod -->
    <!-- Unknown value for atcd_rptu -->
    <!-- Unknown value for atcd_hip_replac -->
    <rdf:type rdf:resource="http://www.u936.univ-rennes1.fr/dameron/ontology/clinicalTrial/GETUG14preScreening.owl#Not_C_AntecedentInvasiveCancerExceptOlderThan5years"/>
    <rdf:type rdf:resource="http://www.u936.univ-rennes1.fr/dameron/ontology/clinicalTrial/GETUG14preScreening.owl#Not_C_AntecedentRadiotherapyPelvis"/>
    <!-- Unknown value for atcd_prostatectomy -->
    <!-- Unknown value for tt_ante_hormone_th -->
    <!-- Unknown value for atcd_anticoag_tt -->
    <!-- Unknown value for atcd_hepatic_failure -->
  </ct-core:Patient>


  <ct-core:Patient rdf:ID="patient20809740mdm2008-11-21_224">
    <rdf:type rdf:resource="&ct;DB_NotEligible"/>
  </ct-core:Patient>

  <ct-core:Patient rdf:ID="patient20707815mdm2008-11-21_225">
    <ct-core:hasConsultationNumber rdf:datatype="&xsd;int">225</ct-core:hasConsultationNumber>
    <rdf:type rdf:resource="http://www.u936.univ-rennes1.fr/dameron/ontology/clinicalTrial/GETUG14preScreening.owl#C_CancerLocatedInProstate"/>
    <rdf:type rdf:resource="http://www.u936.univ-rennes1.fr/dameron/ontology/clinicalTrial/GETUG14preScreening.owl#C_PSAinferior30ngPerMl"/>
    <!-- Unknown value for c_tnm -->
    <rdf:type rdf:resource="http://www.u936.univ-rennes1.fr/dameron/ontology/clinicalTrial/GETUG14preScreening.owl#C_AgeInferior77yo"/>
    <!-- Unknown value for atcd_viral_infection -->
    <!-- Unknown value for zubrod -->
    <rdf:type rdf:resource="http://www.u936.univ-rennes1.fr/dameron/ontology/clinicalTrial/GETUG14preScreening.owl#C_MoreThan3monthsAfterTransuretralProstateResection"/>
    <!-- Unknown value for atcd_hip_replac -->
    <rdf:type rdf:resource="http://www.u936.univ-rennes1.fr/dameron/ontology/clinicalTrial/GETUG14preScreening.owl#Not_C_AntecedentInvasiveCancerExceptOlderThan5years"/>
    <!-- Unknown value for atcd_radiation_th -->
    <!-- Unknown value for atcd_prostatectomy -->
    <!-- Unknown value for tt_ante_hormone_th -->
    <!-- Unknown value for atcd_anticoag_tt -->
    <!-- Unknown value for atcd_hepatic_failure -->
  </ct-core:Patient>


  <ct-core:Patient rdf:ID="patient20707815mdm2008-11-21_225">
    <rdf:type rdf:resource="&ct;DB_PotentiallyEligible"/>
  </ct-core:Patient>

  <ct-core:Patient rdf:ID="patient20810716mdm2008-12-19_226">
    <ct-core:hasConsultationNumber rdf:datatype="&xsd;int">226</ct-core:hasConsultationNumber>
    <rdf:type rdf:resource="http://www.u936.univ-rennes1.fr/dameron/ontology/clinicalTrial/GETUG14preScreening.owl#C_CancerLocatedInProstate"/>
    <rdf:type rdf:resource="http://www.u936.univ-rennes1.fr/dameron/ontology/clinicalTrial/GETUG14preScreening.owl#C_PSAinferior30ngPerMl"/>
    <!-- Unknown value for c_tnm -->
    <rdf:type rdf:resource="http://www.u936.univ-rennes1.fr/dameron/ontology/clinicalTrial/GETUG14preScreening.owl#C_AgeInferior77yo"/>
    <rdf:type rdf:resource="http://www.u936.univ-rennes1.fr/dameron/ontology/clinicalTrial/GETUG14preScreening.owl#C_LifeExpectationSuperiorEqual10years"/>
    <!-- Unknown value for zubrod -->
    <!-- Unknown value for atcd_rptu -->
    <rdf:type rdf:resource="http://www.u936.univ-rennes1.fr/dameron/ontology/clinicalTrial/GETUG14preScreening.owl#C_AbsenceOfHipReplacement"/>
    <!-- Unknown value for atcd_neoplasm -->
    <!-- Unknown value for atcd_radiation_th -->
    <!-- Unknown value for tt_ante_radiation_th -->
    <!-- Unknown value for atcd_prostatectomy -->
    <!-- Unknown value for tt_ante_hormone_th -->
    <rdf:type rdf:resource="http://www.u936.univ-rennes1.fr/dameron/ontology/clinicalTrial/GETUG14preScreening.owl#Not_C_AntiCoagulantTreatment"/>
    <rdf:type rdf:resource="http://www.u936.univ-rennes1.fr/dameron/ontology/clinicalTrial/GETUG14preScreening.owl#Not_C_AntecedentHepaticFailure"/>
  </ct-core:Patient>


  <ct-core:Patient rdf:ID="patient20810716mdm2008-12-19_226">
    <rdf:type rdf:resource="&ct;DB_PotentiallyEligible"/>
  </ct-core:Patient>

  <ct-core:Patient rdf:ID="patient35942mdm2008-12-19_227">
    <ct-core:hasConsultationNumber rdf:datatype="&xsd;int">227</ct-core:hasConsultationNumber>
    <rdf:type rdf:resource="http://www.u936.univ-rennes1.fr/dameron/ontology/clinicalTrial/GETUG14preScreening.owl#C_CancerLocatedInProstate"/>
    <rdf:type rdf:resource="http://www.u936.univ-rennes1.fr/dameron/ontology/clinicalTrial/GETUG14preScreening.owl#C_PSAinferior30ngPerMl"/>
    <!-- Unknown value for c_tnm -->
    <rdf:type rdf:resource="http://www.u936.univ-rennes1.fr/dameron/ontology/clinicalTrial/GETUG14preScreening.owl#C_AgeInferior77yo"/>
    <rdf:type rdf:resource="http://www.u936.univ-rennes1.fr/dameron/ontology/clinicalTrial/GETUG14preScreening.owl#C_LifeExpectationSuperiorEqual10years"/>
    <!-- Unknown value for zubrod -->
    <!-- Unknown value for atcd_rptu -->
    <rdf:type rdf:resource="http://www.u936.univ-rennes1.fr/dameron/ontology/clinicalTrial/GETUG14preScreening.owl#C_AbsenceOfHipReplacement"/>
    <rdf:type rdf:resource="http://www.u936.univ-rennes1.fr/dameron/ontology/clinicalTrial/GETUG14preScreening.owl#C_AntecedentInvasiveCancerExceptOlderThan5years"/>
    <rdf:type rdf:resource="http://www.u936.univ-rennes1.fr/dameron/ontology/clinicalTrial/GETUG14preScreening.owl#C_AntecedentRadiotherapyPelvis"/>
    <!-- Unknown value for atcd_prostatectomy -->
    <rdf:type rdf:resource="http://www.u936.univ-rennes1.fr/dameron/ontology/clinicalTrial/GETUG14preScreening.owl#Not_C_AntecedentHormoneTherapy"/>
    <rdf:type rdf:resource="http://www.u936.univ-rennes1.fr/dameron/ontology/clinicalTrial/GETUG14preScreening.owl#Not_C_AntiCoagulantTreatment"/>
    <rdf:type rdf:resource="http://www.u936.univ-rennes1.fr/dameron/ontology/clinicalTrial/GETUG14preScreening.owl#Not_C_AntecedentHepaticFailure"/>
  </ct-core:Patient>


  <ct-core:Patient rdf:ID="patient35942mdm2008-12-19_227">
    <rdf:type rdf:resource="&ct;DB_NotEligible"/>
  </ct-core:Patient>

  <ct-core:Patient rdf:ID="patient9850401mdm2008-12-19_228">
    <ct-core:hasConsultationNumber rdf:datatype="&xsd;int">228</ct-core:hasConsultationNumber>
    <rdf:type rdf:resource="http://www.u936.univ-rennes1.fr/dameron/ontology/clinicalTrial/GETUG14preScreening.owl#C_CancerLocatedInProstate"/>
    <rdf:type rdf:resource="http://www.u936.univ-rennes1.fr/dameron/ontology/clinicalTrial/GETUG14preScreening.owl#C_PSAinferior30ngPerMl"/>
    <!-- Unknown value for c_tnm -->
    <rdf:type rdf:resource="http://www.u936.univ-rennes1.fr/dameron/ontology/clinicalTrial/GETUG14preScreening.owl#C_AgeInferior77yo"/>
    <!-- Unknown value for atcd_viral_infection -->
    <!-- Unknown value for zubrod -->
    <!-- Unknown value for atcd_rptu -->
    <!-- Unknown value for atcd_hip_replac -->
    <rdf:type rdf:resource="http://www.u936.univ-rennes1.fr/dameron/ontology/clinicalTrial/GETUG14preScreening.owl#Not_C_AntecedentInvasiveCancerExceptOlderThan5years"/>
    <!-- Unknown value for atcd_radiation_th -->
    <!-- Unknown value for tt_ante_radiation_th -->
    <!-- Unknown value for atcd_prostatectomy -->
    <!-- Unknown value for tt_ante_hormone_th -->
    <rdf:type rdf:resource="http://www.u936.univ-rennes1.fr/dameron/ontology/clinicalTrial/GETUG14preScreening.owl#Not_C_AntiCoagulantTreatment"/>
    <!-- Unknown value for atcd_hepatic_failure -->
  </ct-core:Patient>


  <ct-core:Patient rdf:ID="patient9850401mdm2008-12-19_228">
    <rdf:type rdf:resource="&ct;DB_PotentiallyEligible"/>
  </ct-core:Patient>

  <ct-core:Patient rdf:ID="patient20810709mdm2008-12-19_229">
    <ct-core:hasConsultationNumber rdf:datatype="&xsd;int">229</ct-core:hasConsultationNumber>
    <rdf:type rdf:resource="http://www.u936.univ-rennes1.fr/dameron/ontology/clinicalTrial/GETUG14preScreening.owl#C_CancerLocatedInProstate"/>
    <rdf:type rdf:resource="http://www.u936.univ-rennes1.fr/dameron/ontology/clinicalTrial/GETUG14preScreening.owl#C_PSAinferior30ngPerMl"/>
    <!-- Unknown value for c_tnm -->
    <rdf:type rdf:resource="http://www.u936.univ-rennes1.fr/dameron/ontology/clinicalTrial/GETUG14preScreening.owl#C_AgeInferior77yo"/>
    <!-- Unknown value for atcd_viral_infection -->
    <!-- Unknown value for zubrod -->
    <!-- Unknown value for atcd_rptu -->
    <!-- Unknown value for atcd_hip_replac -->
    <!-- Unknown value for atcd_neoplasm -->
    <!-- Unknown value for atcd_radiation_th -->
    <!-- Unknown value for atcd_prostatectomy -->
    <rdf:type rdf:resource="http://www.u936.univ-rennes1.fr/dameron/ontology/clinicalTrial/GETUG14preScreening.owl#Not_C_AntecedentHormoneTherapy"/>
    <!-- Unknown value for atcd_anticoag_tt -->
    <!-- Unknown value for atcd_hepatic_failure -->
  </ct-core:Patient>


  <ct-core:Patient rdf:ID="patient20810709mdm2008-12-19_229">
    <rdf:type rdf:resource="&ct;DB_PotentiallyEligible"/>
  </ct-core:Patient>

  <ct-core:Patient rdf:ID="patient20806116mdm2008-12-19_230">
    <ct-core:hasConsultationNumber rdf:datatype="&xsd;int">230</ct-core:hasConsultationNumber>
    <rdf:type rdf:resource="http://www.u936.univ-rennes1.fr/dameron/ontology/clinicalTrial/GETUG14preScreening.owl#C_CancerLocatedInProstate"/>
    <rdf:type rdf:resource="http://www.u936.univ-rennes1.fr/dameron/ontology/clinicalTrial/GETUG14preScreening.owl#C_PSAinferior30ngPerMl"/>
    <!-- Unknown value for c_tnm -->
    <rdf:type rdf:resource="http://www.u936.univ-rennes1.fr/dameron/ontology/clinicalTrial/GETUG14preScreening.owl#C_AgeInferior77yo"/>
    <rdf:type rdf:resource="http://www.u936.univ-rennes1.fr/dameron/ontology/clinicalTrial/GETUG14preScreening.owl#C_LifeExpectationSuperiorEqual10years"/>
    <!-- Unknown value for zubrod -->
    <!-- Unknown value for atcd_rptu -->
    <rdf:type rdf:resource="http://www.u936.univ-rennes1.fr/dameron/ontology/clinicalTrial/GETUG14preScreening.owl#C_AbsenceOfHipReplacement"/>
    <rdf:type rdf:resource="http://www.u936.univ-rennes1.fr/dameron/ontology/clinicalTrial/GETUG14preScreening.owl#C_AntecedentInvasiveCancerExceptOlderThan5years"/>
    <rdf:type rdf:resource="http://www.u936.univ-rennes1.fr/dameron/ontology/clinicalTrial/GETUG14preScreening.owl#Not_C_AntecedentRadiotherapyPelvis"/>
    <!-- Unknown value for atcd_prostatectomy -->
    <rdf:type rdf:resource="http://www.u936.univ-rennes1.fr/dameron/ontology/clinicalTrial/GETUG14preScreening.owl#Not_C_AntecedentHormoneTherapy"/>
    <rdf:type rdf:resource="http://www.u936.univ-rennes1.fr/dameron/ontology/clinicalTrial/GETUG14preScreening.owl#Not_C_AntiCoagulantTreatment"/>
    <rdf:type rdf:resource="http://www.u936.univ-rennes1.fr/dameron/ontology/clinicalTrial/GETUG14preScreening.owl#Not_C_AntecedentHepaticFailure"/>
  </ct-core:Patient>


  <ct-core:Patient rdf:ID="patient20806116mdm2008-12-19_230">
    <rdf:type rdf:resource="&ct;DB_NotEligible"/>
  </ct-core:Patient>

  <ct-core:Patient rdf:ID="patient20807771mdm2008-12-19_231">
    <ct-core:hasConsultationNumber rdf:datatype="&xsd;int">231</ct-core:hasConsultationNumber>
    <rdf:type rdf:resource="http://www.u936.univ-rennes1.fr/dameron/ontology/clinicalTrial/GETUG14preScreening.owl#C_CancerLocatedInProstate"/>
    <rdf:type rdf:resource="http://www.u936.univ-rennes1.fr/dameron/ontology/clinicalTrial/GETUG14preScreening.owl#C_PSAinferior30ngPerMl"/>
    <!-- Unknown value for c_tnm -->
    <rdf:type rdf:resource="http://www.u936.univ-rennes1.fr/dameron/ontology/clinicalTrial/GETUG14preScreening.owl#C_AgeInferior77yo"/>
    <rdf:type rdf:resource="http://www.u936.univ-rennes1.fr/dameron/ontology/clinicalTrial/GETUG14preScreening.owl#C_LifeExpectationSuperiorEqual10years"/>
    <!-- Unknown value for zubrod -->
    <!-- Unknown value for atcd_rptu -->
    <rdf:type rdf:resource="http://www.u936.univ-rennes1.fr/dameron/ontology/clinicalTrial/GETUG14preScreening.owl#C_AbsenceOfHipReplacement"/>
    <!-- Unknown value for atcd_neoplasm -->
    <!-- Unknown value for atcd_radiation_th -->
    <!-- Unknown value for atcd_prostatectomy -->
    <rdf:type rdf:resource="http://www.u936.univ-rennes1.fr/dameron/ontology/clinicalTrial/GETUG14preScreening.owl#Not_C_AntecedentHormoneTherapy"/>
    <rdf:type rdf:resource="http://www.u936.univ-rennes1.fr/dameron/ontology/clinicalTrial/GETUG14preScreening.owl#Not_C_AntiCoagulantTreatment"/>
    <rdf:type rdf:resource="http://www.u936.univ-rennes1.fr/dameron/ontology/clinicalTrial/GETUG14preScreening.owl#Not_C_AntecedentHepaticFailure"/>
  </ct-core:Patient>


  <ct-core:Patient rdf:ID="patient20807771mdm2008-12-19_231">
    <rdf:type rdf:resource="&ct;DB_PotentiallyEligible"/>
  </ct-core:Patient>

  <ct-core:Patient rdf:ID="patient20810704mdm2008-12-19_232">
    <ct-core:hasConsultationNumber rdf:datatype="&xsd;int">232</ct-core:hasConsultationNumber>
    <rdf:type rdf:resource="http://www.u936.univ-rennes1.fr/dameron/ontology/clinicalTrial/GETUG14preScreening.owl#C_CancerLocatedInProstate"/>
    <rdf:type rdf:resource="http://www.u936.univ-rennes1.fr/dameron/ontology/clinicalTrial/GETUG14preScreening.owl#C_PSAinferior30ngPerMl"/>
    <!-- Unknown value for c_tnm -->
    <rdf:type rdf:resource="http://www.u936.univ-rennes1.fr/dameron/ontology/clinicalTrial/GETUG14preScreening.owl#C_AgeInferior77yo"/>
    <!-- Unknown value for atcd_viral_infection -->
    <!-- Unknown value for zubrod -->
    <!-- Unknown value for atcd_rptu -->
    <!-- Unknown value for atcd_hip_replac -->
    <!-- Unknown value for atcd_neoplasm -->
    <!-- Unknown value for atcd_radiation_th -->
    <!-- Unknown value for tt_ante_radiation_th -->
    <!-- Unknown value for atcd_prostatectomy -->
    <!-- Unknown value for tt_ante_hormone_th -->
    <!-- Unknown value for atcd_anticoag_tt -->
    <!-- Unknown value for atcd_hepatic_failure -->
  </ct-core:Patient>


  <ct-core:Patient rdf:ID="patient20810704mdm2008-12-19_232">
    <rdf:type rdf:resource="&ct;DB_PotentiallyEligible"/>
  </ct-core:Patient>

  <ct-core:Patient rdf:ID="patient20810707mdm2008-12-19_233">
    <ct-core:hasConsultationNumber rdf:datatype="&xsd;int">233</ct-core:hasConsultationNumber>
    <rdf:type rdf:resource="http://www.u936.univ-rennes1.fr/dameron/ontology/clinicalTrial/GETUG14preScreening.owl#C_CancerLocatedInProstate"/>
    <rdf:type rdf:resource="http://www.u936.univ-rennes1.fr/dameron/ontology/clinicalTrial/GETUG14preScreening.owl#C_PSAinferior30ngPerMl"/>
    <rdf:type rdf:resource="http://www.u936.univ-rennes1.fr/dameron/ontology/clinicalTrial/GETUG14preScreening.owl#Not_C_IntermediateCancerPrognosisGroup"/>
    <rdf:type rdf:resource="http://www.u936.univ-rennes1.fr/dameron/ontology/clinicalTrial/GETUG14preScreening.owl#C_AgeInferior77yo"/>
    <rdf:type rdf:resource="http://www.u936.univ-rennes1.fr/dameron/ontology/clinicalTrial/GETUG14preScreening.owl#C_LifeExpectationSuperiorEqual10years"/>
    <!-- Unknown value for zubrod -->
    <!-- Unknown value for atcd_rptu -->
    <rdf:type rdf:resource="http://www.u936.univ-rennes1.fr/dameron/ontology/clinicalTrial/GETUG14preScreening.owl#C_AbsenceOfHipReplacement"/>
    <rdf:type rdf:resource="http://www.u936.univ-rennes1.fr/dameron/ontology/clinicalTrial/GETUG14preScreening.owl#Not_C_AntecedentInvasiveCancerExceptOlderThan5years"/>
    <!-- Unknown value for tt_ante_radiation_th -->
    <!-- Unknown value for atcd_prostatectomy -->
    <!-- Unknown value for tt_ante_hormone_th -->
    <rdf:type rdf:resource="http://www.u936.univ-rennes1.fr/dameron/ontology/clinicalTrial/GETUG14preScreening.owl#Not_C_AntiCoagulantTreatment"/>
    <rdf:type rdf:resource="http://www.u936.univ-rennes1.fr/dameron/ontology/clinicalTrial/GETUG14preScreening.owl#Not_C_AntecedentHepaticFailure"/>
  </ct-core:Patient>


  <ct-core:Patient rdf:ID="patient20810707mdm2008-12-19_233">
    <rdf:type rdf:resource="&ct;DB_NotEligible"/>
  </ct-core:Patient>

  <ct-core:Patient rdf:ID="patient20810708mdm2008-12-19_234">
    <ct-core:hasConsultationNumber rdf:datatype="&xsd;int">234</ct-core:hasConsultationNumber>
    <rdf:type rdf:resource="http://www.u936.univ-rennes1.fr/dameron/ontology/clinicalTrial/GETUG14preScreening.owl#C_CancerLocatedInProstate"/>
    <rdf:type rdf:resource="http://www.u936.univ-rennes1.fr/dameron/ontology/clinicalTrial/GETUG14preScreening.owl#C_PSAinferior30ngPerMl"/>
    <!-- Unknown value for c_tnm -->
    <rdf:type rdf:resource="http://www.u936.univ-rennes1.fr/dameron/ontology/clinicalTrial/GETUG14preScreening.owl#C_AgeInferior77yo"/>
    <!-- Unknown value for atcd_viral_infection -->
    <!-- Unknown value for zubrod -->
    <!-- Unknown value for atcd_rptu -->
    <!-- Unknown value for atcd_hip_replac -->
    <!-- Unknown value for atcd_neoplasm -->
    <!-- Unknown value for atcd_radiation_th -->
    <!-- Unknown value for tt_ante_radiation_th -->
    <!-- Unknown value for atcd_prostatectomy -->
    <!-- Unknown value for tt_ante_hormone_th -->
    <!-- Unknown value for atcd_anticoag_tt -->
    <!-- Unknown value for atcd_hepatic_failure -->
  </ct-core:Patient>


  <ct-core:Patient rdf:ID="patient20810708mdm2008-12-19_234">
    <rdf:type rdf:resource="&ct;DB_PotentiallyEligible"/>
  </ct-core:Patient>

  <ct-core:Patient rdf:ID="patient20810711mdm2008-12-19_235">
    <ct-core:hasConsultationNumber rdf:datatype="&xsd;int">235</ct-core:hasConsultationNumber>
    <rdf:type rdf:resource="http://www.u936.univ-rennes1.fr/dameron/ontology/clinicalTrial/GETUG14preScreening.owl#C_CancerLocatedInProstate"/>
    <rdf:type rdf:resource="http://www.u936.univ-rennes1.fr/dameron/ontology/clinicalTrial/GETUG14preScreening.owl#C_PSAinferior30ngPerMl"/>
    <!-- Unknown value for c_tnm -->
    <rdf:type rdf:resource="http://www.u936.univ-rennes1.fr/dameron/ontology/clinicalTrial/GETUG14preScreening.owl#Not_C_AgeInferior77yo"/>
    <!-- Unknown value for atcd_viral_infection -->
    <!-- Unknown value for zubrod -->
    <!-- Unknown value for atcd_rptu -->
    <!-- Unknown value for atcd_hip_replac -->
    <!-- Unknown value for atcd_neoplasm -->
    <!-- Unknown value for atcd_radiation_th -->
    <!-- Unknown value for tt_ante_radiation_th -->
    <!-- Unknown value for atcd_prostatectomy -->
    <!-- Unknown value for tt_ante_hormone_th -->
    <!-- Unknown value for atcd_anticoag_tt -->
    <!-- Unknown value for atcd_hepatic_failure -->
  </ct-core:Patient>


  <ct-core:Patient rdf:ID="patient20810711mdm2008-12-19_235">
    <rdf:type rdf:resource="&ct;DB_NotEligible"/>
  </ct-core:Patient>

  <ct-core:Patient rdf:ID="patient20810715mdm2008-12-19_236">
    <ct-core:hasConsultationNumber rdf:datatype="&xsd;int">236</ct-core:hasConsultationNumber>
    <rdf:type rdf:resource="http://www.u936.univ-rennes1.fr/dameron/ontology/clinicalTrial/GETUG14preScreening.owl#C_CancerLocatedInProstate"/>
    <rdf:type rdf:resource="http://www.u936.univ-rennes1.fr/dameron/ontology/clinicalTrial/GETUG14preScreening.owl#C_PSAinferior30ngPerMl"/>
    <!-- Unknown value for c_tnm -->
    <rdf:type rdf:resource="http://www.u936.univ-rennes1.fr/dameron/ontology/clinicalTrial/GETUG14preScreening.owl#C_AgeInferior77yo"/>
    <!-- Unknown value for atcd_viral_infection -->
    <!-- Unknown value for zubrod -->
    <!-- Unknown value for atcd_rptu -->
    <!-- Unknown value for atcd_hip_replac -->
    <rdf:type rdf:resource="http://www.u936.univ-rennes1.fr/dameron/ontology/clinicalTrial/GETUG14preScreening.owl#Not_C_AntecedentInvasiveCancerExceptOlderThan5years"/>
    <!-- Unknown value for tt_ante_radiation_th -->
    <!-- Unknown value for atcd_prostatectomy -->
    <!-- Unknown value for tt_ante_hormone_th -->
    <rdf:type rdf:resource="http://www.u936.univ-rennes1.fr/dameron/ontology/clinicalTrial/GETUG14preScreening.owl#C_AntiCoagulantTreatment"/>
    <!-- Unknown value for atcd_hepatic_failure -->
  </ct-core:Patient>


  <ct-core:Patient rdf:ID="patient20810715mdm2008-12-19_236">
    <rdf:type rdf:resource="&ct;DB_NotEligible"/>
  </ct-core:Patient>

  <ct-core:Patient rdf:ID="patient20810421mdm2008-12-19_237">
    <ct-core:hasConsultationNumber rdf:datatype="&xsd;int">237</ct-core:hasConsultationNumber>
    <rdf:type rdf:resource="http://www.u936.univ-rennes1.fr/dameron/ontology/clinicalTrial/GETUG14preScreening.owl#C_CancerLocatedInProstate"/>
    <!-- Unknown value for psa_value1 -->
    <!-- Unknown value for c_tnm -->
    <rdf:type rdf:resource="http://www.u936.univ-rennes1.fr/dameron/ontology/clinicalTrial/GETUG14preScreening.owl#C_AgeInferior77yo"/>
    <rdf:type rdf:resource="http://www.u936.univ-rennes1.fr/dameron/ontology/clinicalTrial/GETUG14preScreening.owl#Not_C_LifeExpectationSuperiorEqual10years"/>
    <!-- Unknown value for zubrod -->
    <!-- Unknown value for atcd_rptu -->
    <rdf:type rdf:resource="http://www.u936.univ-rennes1.fr/dameron/ontology/clinicalTrial/GETUG14preScreening.owl#C_AbsenceOfHipReplacement"/>
    <rdf:type rdf:resource="http://www.u936.univ-rennes1.fr/dameron/ontology/clinicalTrial/GETUG14preScreening.owl#C_AntecedentInvasiveCancerExceptOlderThan5years"/>
    <!-- Unknown value for tt_ante_radiation_th -->
    <!-- Unknown value for atcd_prostatectomy -->
    <!-- Unknown value for tt_ante_hormone_th -->
    <rdf:type rdf:resource="http://www.u936.univ-rennes1.fr/dameron/ontology/clinicalTrial/GETUG14preScreening.owl#Not_C_AntiCoagulantTreatment"/>
    <!-- Unknown value for atcd_hepatic_failure -->
    <rdf:type rdf:resource="http://www.u936.univ-rennes1.fr/dameron/ontology/clinicalTrial/GETUG14preScreening.owl#C_PositiveBiopsySeminalVesicle"/>
  </ct-core:Patient>


  <ct-core:Patient rdf:ID="patient20810421mdm2008-12-19_237">
    <rdf:type rdf:resource="&ct;DB_NotEligible"/>
  </ct-core:Patient>

  <ct-core:Patient rdf:ID="patient20609101mdm2008-12-12_238">
    <ct-core:hasConsultationNumber rdf:datatype="&xsd;int">238</ct-core:hasConsultationNumber>
    <rdf:type rdf:resource="http://www.u936.univ-rennes1.fr/dameron/ontology/clinicalTrial/GETUG14preScreening.owl#C_CancerLocatedInProstate"/>
    <rdf:type rdf:resource="http://www.u936.univ-rennes1.fr/dameron/ontology/clinicalTrial/GETUG14preScreening.owl#C_PSAinferior30ngPerMl"/>
    <!-- Unknown value for c_tnm -->
    <rdf:type rdf:resource="http://www.u936.univ-rennes1.fr/dameron/ontology/clinicalTrial/GETUG14preScreening.owl#C_AgeInferior77yo"/>
    <!-- Unknown value for atcd_viral_infection -->
    <!-- Unknown value for zubrod -->
    <rdf:type rdf:resource="http://www.u936.univ-rennes1.fr/dameron/ontology/clinicalTrial/GETUG14preScreening.owl#C_MoreThan3monthsAfterTransuretralProstateResection"/>
    <!-- Unknown value for atcd_hip_replac -->
    <!-- Unknown value for atcd_neoplasm -->
    <!-- Unknown value for atcd_radiation_th -->
    <!-- Unknown value for atcd_prostatectomy -->
    <rdf:type rdf:resource="http://www.u936.univ-rennes1.fr/dameron/ontology/clinicalTrial/GETUG14preScreening.owl#C_AntecedentHormoneTherapy"/>
    <!-- Unknown value for atcd_anticoag_tt -->
    <!-- Unknown value for atcd_hepatic_failure -->
    <rdf:type rdf:resource="http://www.u936.univ-rennes1.fr/dameron/ontology/clinicalTrial/GETUG14preScreening.owl#C_PositiveBiopsySeminalVesicle"/>
  </ct-core:Patient>


  <ct-core:Patient rdf:ID="patient20609101mdm2008-12-12_238">
    <rdf:type rdf:resource="&ct;DB_NotEligible"/>
  </ct-core:Patient>

  <ct-core:Patient rdf:ID="patient9531359mdm2008-12-12_239">
    <ct-core:hasConsultationNumber rdf:datatype="&xsd;int">239</ct-core:hasConsultationNumber>
    <rdf:type rdf:resource="http://www.u936.univ-rennes1.fr/dameron/ontology/clinicalTrial/GETUG14preScreening.owl#C_CancerLocatedInProstate"/>
    <rdf:type rdf:resource="http://www.u936.univ-rennes1.fr/dameron/ontology/clinicalTrial/GETUG14preScreening.owl#Not_C_PSAinferior30ngPerMl"/>
    <rdf:type rdf:resource="http://www.u936.univ-rennes1.fr/dameron/ontology/clinicalTrial/GETUG14preScreening.owl#Not_C_IntermediateCancerPrognosisGroup"/>
    <rdf:type rdf:resource="http://www.u936.univ-rennes1.fr/dameron/ontology/clinicalTrial/GETUG14preScreening.owl#Not_C_AgeInferior77yo"/>
    <!-- Unknown value for atcd_viral_infection -->
    <rdf:type rdf:resource="http://www.u936.univ-rennes1.fr/dameron/ontology/clinicalTrial/GETUG14preScreening.owl#Not_C_OMSinferiorEqual1"/>
    <rdf:type rdf:resource="http://www.u936.univ-rennes1.fr/dameron/ontology/clinicalTrial/GETUG14preScreening.owl#C_MoreThan3monthsAfterTransuretralProstateResection"/>
    <rdf:type rdf:resource="http://www.u936.univ-rennes1.fr/dameron/ontology/clinicalTrial/GETUG14preScreening.owl#C_AbsenceOfHipReplacement"/>
    <!-- Unknown value for atcd_neoplasm -->
    <rdf:type rdf:resource="http://www.u936.univ-rennes1.fr/dameron/ontology/clinicalTrial/GETUG14preScreening.owl#C_AntecedentRadiotherapyPelvis"/>
    <!-- Unknown value for atcd_prostatectomy -->
    <rdf:type rdf:resource="http://www.u936.univ-rennes1.fr/dameron/ontology/clinicalTrial/GETUG14preScreening.owl#C_AntecedentHormoneTherapy"/>
    <rdf:type rdf:resource="http://www.u936.univ-rennes1.fr/dameron/ontology/clinicalTrial/GETUG14preScreening.owl#Not_C_AntiCoagulantTreatment"/>
    <rdf:type rdf:resource="http://www.u936.univ-rennes1.fr/dameron/ontology/clinicalTrial/GETUG14preScreening.owl#Not_C_AntecedentHepaticFailure"/>
    <!-- Unknown value for biopsy_organ -->
  </ct-core:Patient>


  <ct-core:Patient rdf:ID="patient9531359mdm2008-12-12_239">
    <rdf:type rdf:resource="&ct;DB_NotEligible"/>
  </ct-core:Patient>

  <ct-core:Patient rdf:ID="patient20810555mdm2008-12-12_240">
    <ct-core:hasConsultationNumber rdf:datatype="&xsd;int">240</ct-core:hasConsultationNumber>
    <rdf:type rdf:resource="http://www.u936.univ-rennes1.fr/dameron/ontology/clinicalTrial/GETUG14preScreening.owl#C_CancerLocatedInProstate"/>
    <rdf:type rdf:resource="http://www.u936.univ-rennes1.fr/dameron/ontology/clinicalTrial/GETUG14preScreening.owl#C_PSAinferior30ngPerMl"/>
    <!-- Unknown value for c_tnm -->
    <rdf:type rdf:resource="http://www.u936.univ-rennes1.fr/dameron/ontology/clinicalTrial/GETUG14preScreening.owl#C_AgeInferior77yo"/>
    <!-- Unknown value for atcd_viral_infection -->
    <!-- Unknown value for zubrod -->
    <!-- Unknown value for atcd_rptu -->
    <!-- Unknown value for atcd_hip_replac -->
    <!-- Unknown value for atcd_neoplasm -->
    <!-- Unknown value for atcd_radiation_th -->
    <!-- Unknown value for tt_ante_radiation_th -->
    <!-- Unknown value for atcd_prostatectomy -->
    <!-- Unknown value for tt_ante_hormone_th -->
    <!-- Unknown value for atcd_anticoag_tt -->
    <!-- Unknown value for atcd_hepatic_failure -->
  </ct-core:Patient>


  <ct-core:Patient rdf:ID="patient20810555mdm2008-12-12_240">
    <rdf:type rdf:resource="&ct;DB_PotentiallyEligible"/>
  </ct-core:Patient>

  <ct-core:Patient rdf:ID="patient20708689mdm2008-12-12_241">
    <ct-core:hasConsultationNumber rdf:datatype="&xsd;int">241</ct-core:hasConsultationNumber>
    <rdf:type rdf:resource="http://www.u936.univ-rennes1.fr/dameron/ontology/clinicalTrial/GETUG14preScreening.owl#C_CancerLocatedInProstate"/>
    <rdf:type rdf:resource="http://www.u936.univ-rennes1.fr/dameron/ontology/clinicalTrial/GETUG14preScreening.owl#C_PSAinferior30ngPerMl"/>
    <!-- Unknown value for c_tnm -->
    <rdf:type rdf:resource="http://www.u936.univ-rennes1.fr/dameron/ontology/clinicalTrial/GETUG14preScreening.owl#C_AgeInferior77yo"/>
    <!-- Unknown value for atcd_viral_infection -->
    <!-- Unknown value for zubrod -->
    <!-- Unknown value for atcd_rptu -->
    <!-- Unknown value for atcd_hip_replac -->
    <!-- Unknown value for atcd_neoplasm -->
    <!-- Unknown value for atcd_radiation_th -->
    <!-- Unknown value for tt_ante_radiation_th -->
    <!-- Unknown value for atcd_prostatectomy -->
    <!-- Unknown value for tt_ante_hormone_th -->
    <!-- Unknown value for atcd_anticoag_tt -->
    <!-- Unknown value for atcd_hepatic_failure -->
  </ct-core:Patient>


  <ct-core:Patient rdf:ID="patient20708689mdm2008-12-12_241">
    <rdf:type rdf:resource="&ct;DB_PotentiallyEligible"/>
  </ct-core:Patient>

  <ct-core:Patient rdf:ID="patient20810557mdm2008-12-12_242">
    <ct-core:hasConsultationNumber rdf:datatype="&xsd;int">242</ct-core:hasConsultationNumber>
    <rdf:type rdf:resource="http://www.u936.univ-rennes1.fr/dameron/ontology/clinicalTrial/GETUG14preScreening.owl#C_CancerLocatedInProstate"/>
    <rdf:type rdf:resource="http://www.u936.univ-rennes1.fr/dameron/ontology/clinicalTrial/GETUG14preScreening.owl#C_PSAinferior30ngPerMl"/>
    <!-- Unknown value for c_tnm -->
    <rdf:type rdf:resource="http://www.u936.univ-rennes1.fr/dameron/ontology/clinicalTrial/GETUG14preScreening.owl#C_AgeInferior77yo"/>
    <!-- Unknown value for atcd_viral_infection -->
    <!-- Unknown value for zubrod -->
    <!-- Unknown value for atcd_rptu -->
    <!-- Unknown value for atcd_hip_replac -->
    <!-- Unknown value for atcd_neoplasm -->
    <!-- Unknown value for atcd_radiation_th -->
    <!-- Unknown value for tt_ante_radiation_th -->
    <!-- Unknown value for atcd_prostatectomy -->
    <!-- Unknown value for tt_ante_hormone_th -->
    <!-- Unknown value for atcd_anticoag_tt -->
    <!-- Unknown value for atcd_hepatic_failure -->
  </ct-core:Patient>


  <ct-core:Patient rdf:ID="patient20810557mdm2008-12-12_242">
    <rdf:type rdf:resource="&ct;DB_PotentiallyEligible"/>
  </ct-core:Patient>

  <ct-core:Patient rdf:ID="patient9847544mdm2008-12-12_243">
    <ct-core:hasConsultationNumber rdf:datatype="&xsd;int">243</ct-core:hasConsultationNumber>
    <rdf:type rdf:resource="http://www.u936.univ-rennes1.fr/dameron/ontology/clinicalTrial/GETUG14preScreening.owl#C_CancerLocatedInProstate"/>
    <rdf:type rdf:resource="http://www.u936.univ-rennes1.fr/dameron/ontology/clinicalTrial/GETUG14preScreening.owl#Not_C_PSAinferior30ngPerMl"/>
    <rdf:type rdf:resource="http://www.u936.univ-rennes1.fr/dameron/ontology/clinicalTrial/GETUG14preScreening.owl#Not_C_IntermediateCancerPrognosisGroup"/>
    <rdf:type rdf:resource="http://www.u936.univ-rennes1.fr/dameron/ontology/clinicalTrial/GETUG14preScreening.owl#C_AgeInferior77yo"/>
    <!-- Unknown value for atcd_viral_infection -->
    <rdf:type rdf:resource="http://www.u936.univ-rennes1.fr/dameron/ontology/clinicalTrial/GETUG14preScreening.owl#C_OMSinferiorEqual1"/>
    <!-- Unknown value for atcd_rptu -->
    <!-- Unknown value for atcd_hip_replac -->
    <!-- Unknown value for atcd_neoplasm -->
    <!-- Unknown value for atcd_radiation_th -->
    <!-- Unknown value for atcd_prostatectomy -->
    <rdf:type rdf:resource="http://www.u936.univ-rennes1.fr/dameron/ontology/clinicalTrial/GETUG14preScreening.owl#C_AntecedentHormoneTherapy"/>
    <!-- Unknown value for atcd_anticoag_tt -->
    <!-- Unknown value for atcd_hepatic_failure -->
  </ct-core:Patient>


  <ct-core:Patient rdf:ID="patient9847544mdm2008-12-12_243">
    <rdf:type rdf:resource="&ct;DB_NotEligible"/>
  </ct-core:Patient>

  <ct-core:Patient rdf:ID="patient20206766mdm2008-12-12_244">
    <ct-core:hasConsultationNumber rdf:datatype="&xsd;int">244</ct-core:hasConsultationNumber>
[truncated: 65,612 more chars]
