# Supplementary material for: OWL model of clinical trial eligibility criteria compatible with partially-known information
Source: J Biomed Semantics. 2013 Sep 13;4:17. doi: 10.1186/2041-1480-4-17 (PMC3852288; doi:10.1186/2041-1480-4-17)
Supplement: Additional file 2 — OWL files for the first clinical trial of evalution set. The file clinicalTrial-getug14.tgz is a zipped tarball containing a readme.txt and the OWL files modeling the criteria and the patients’ data for the first clinical trial from the evaluation set. [file 2041-1480-4-17-S2.tgz › ./GETUG14preScreening.owl]

<?xml version="1.0"?>
<rdf:RDF
    xmlns:rdf="http://www.w3.org/1999/02/22-rdf-syntax-ns#"
    xmlns:protege="http://protege.stanford.edu/plugins/owl/protege#"
    xmlns:ct-core="http://www.u936.univ-rennes1.fr/dameron/ontology/clinicalTrial/clinicalTrial.owl#"
    xmlns:xsp="http://www.owl-ontologies.com/2005/08/07/xsp.owl#"
    xmlns="http://www.u936.univ-rennes1.fr/dameron/ontology/clinicalTrial/GETUG14preScreening.owl#"
    xmlns:owl="http://www.w3.org/2002/07/owl#"
    xmlns:xsd="http://www.w3.org/2001/XMLSchema#"
    xmlns:swrl="http://www.w3.org/2003/11/swrl#"
    xmlns:swrlb="http://www.w3.org/2003/11/swrlb#"
    xmlns:rdfs="http://www.w3.org/2000/01/rdf-schema#"
  xml:base="http://www.u936.univ-rennes1.fr/dameron/ontology/clinicalTrial/GETUG14preScreening.owl">
  <owl:Ontology rdf:about="">
    <owl:imports rdf:resource="http://www.u936.univ-rennes1.fr/dameron/ontology/clinicalTrial/clinicalTrial.owl"/>
  </owl:Ontology>
  <owl:Class rdf:ID="Not_C_AntecedentProstatectomy">
    <owl:equivalentClass>
      <owl:Class>
        <owl:intersectionOf rdf:parseType="Collection">
          <rdf:Description rdf:about="http://www.u936.univ-rennes1.fr/dameron/ontology/clinicalTrial/clinicalTrial.owl#Criterion"/>
          <owl:Class>
            <owl:complementOf>
              <owl:Class rdf:ID="C_AntecedentProstatectomy"/>
            </owl:complementOf>
          </owl:Class>
        </owl:intersectionOf>
      </owl:Class>
    </owl:equivalentClass>
  </owl:Class>
  <owl:Class rdf:ID="Not_C_CancerLocatedInProstate">
    <owl:equivalentClass>
      <owl:Class>
        <owl:intersectionOf rdf:parseType="Collection">
          <rdf:Description rdf:about="http://www.u936.univ-rennes1.fr/dameron/ontology/clinicalTrial/clinicalTrial.owl#Criterion"/>
          <owl:Class>
            <owl:complementOf>
              <owl:Class rdf:ID="C_CancerLocatedInProstate"/>
            </owl:complementOf>
          </owl:Class>
        </owl:intersectionOf>
      </owl:Class>
    </owl:equivalentClass>
  </owl:Class>
  <owl:Class rdf:ID="C_AntecedentHormoneTherapy">
    <rdfs:subClassOf rdf:resource="http://www.u936.univ-rennes1.fr/dameron/ontology/clinicalTrial/clinicalTrial.owl#Criterion"/>
  </owl:Class>
  <owl:Class rdf:ID="C_AbsenceOfLymphNodeInasion">
    <rdfs:subClassOf rdf:resource="http://www.u936.univ-rennes1.fr/dameron/ontology/clinicalTrial/clinicalTrial.owl#Criterion"/>
  </owl:Class>
  <owl:Class rdf:ID="GETUG14_include">
    <rdfs:subClassOf>
      <owl:Class rdf:ID="GETUG14"/>
    </rdfs:subClassOf>
    <owl:equivalentClass>
      <owl:Class>
        <owl:intersectionOf rdf:parseType="Resource">
          <rdf:first>
            <owl:Class>
              <owl:complementOf>
                <owl:Class rdf:ID="C_AntecedentInvasiveCancerExceptOlderThan5years"/>
              </owl:complementOf>
            </owl:Class>
          </rdf:first>
          <rdf:rest rdf:parseType="Resource">
            <rdf:rest rdf:parseType="Resource">
              <rdf:rest rdf:parseType="Resource">
                <rdf:rest rdf:parseType="Resource">
                  <rdf:first>
                    <owl:Class>
                      <owl:complementOf>
                        <owl:Class rdf:ID="C_AntiCoagulantTreatment"/>
                      </owl:complementOf>
                    </owl:Class>
                  </rdf:first>
                  <rdf:rest rdf:parseType="Resource">
                    <rdf:first>
                      <owl:Class rdf:ID="C_AgeInferior77yo"/>
                    </rdf:first>
                    <rdf:rest rdf:parseType="Resource">
                      <rdf:first>
                        <owl:Class rdf:about="#C_CancerLocatedInProstate"/>
                      </rdf:first>
                      <rdf:rest rdf:parseType="Resource">
                        <rdf:first>
                          <owl:Class rdf:ID="C_PSAinferior30ngPerMl"/>
                        </rdf:first>
                        <rdf:rest rdf:parseType="Resource">
                          <rdf:rest rdf:parseType="Resource">
                            <rdf:first>
                              <owl:Class rdf:ID="C_LifeExpectationSuperiorEqual10years"/>
                            </rdf:first>
                            <rdf:rest rdf:parseType="Resource">
                              <rdf:rest rdf:parseType="Resource">
                                <rdf:rest rdf:parseType="Resource">
                                  <rdf:rest>
                                    <rdf:List>
                                      <rdf:rest rdf:resource="http://www.w3.org/1999/02/22-rdf-syntax-ns#nil"/>
                                      <rdf:first>
                                        <owl:Class>
                                          <owl:complementOf>
                                            <owl:Class rdf:ID="C_PositiveBiopsySeminalVesicle"/>
                                          </owl:complementOf>
                                        </owl:Class>
                                      </rdf:first>
                                    </rdf:List>
                                  </rdf:rest>
                                  <rdf:first>
                                    <owl:Class>
                                      <owl:complementOf>
                                        <owl:Class rdf:ID="C_AntecedentHepaticFailure"/>
                                      </owl:complementOf>
                                    </owl:Class>
                                  </rdf:first>
                                </rdf:rest>
                                <rdf:first>
                                  <owl:Class rdf:ID="C_AbsenceOfHipReplacement"/>
                                </rdf:first>
                              </rdf:rest>
                              <rdf:first>
                                <owl:Class rdf:ID="C_OMSinferiorEqual1"/>
                              </rdf:first>
                            </rdf:rest>
                          </rdf:rest>
                          <rdf:first>
                            <owl:Class rdf:ID="C_IntermediateCancerPrognosisGroup"/>
                          </rdf:first>
                        </rdf:rest>
                      </rdf:rest>
                    </rdf:rest>
                  </rdf:rest>
                </rdf:rest>
                <rdf:first>
                  <owl:Class>
                    <owl:complementOf rdf:resource="#C_AntecedentHormoneTherapy"/>
                  </owl:Class>
                </rdf:first>
              </rdf:rest>
              <rdf:first>
                <owl:Class>
                  <owl:complementOf>
                    <owl:Class rdf:ID="C_AntecedentRadiotherapyPelvis"/>
                  </owl:complementOf>
                </owl:Class>
              </rdf:first>
            </rdf:rest>
            <rdf:first>
              <owl:Class>
                <owl:complementOf>
                  <owl:Class rdf:about="#C_AntecedentProstatectomy"/>
                </owl:complementOf>
              </owl:Class>
            </rdf:first>
          </rdf:rest>
        </owl:intersectionOf>
      </owl:Class>
    </owl:equivalentClass>
    <owl:disjointWith>
      <owl:Class rdf:ID="GETUG14_exclude"/>
    </owl:disjointWith>
  </owl:Class>
  <owl:Class rdf:ID="Not_C_AbsenceOfMetastasis">
    <owl:equivalentClass>
      <owl:Class>
        <owl:intersectionOf rdf:parseType="Collection">
          <rdf:Description rdf:about="http://www.u936.univ-rennes1.fr/dameron/ontology/clinicalTrial/clinicalTrial.owl#Criterion"/>
          <owl:Class>
            <owl:complementOf>
              <owl:Class rdf:ID="C_AbsenceOfMetastasis"/>
            </owl:complementOf>
          </owl:Class>
        </owl:intersectionOf>
      </owl:Class>
    </owl:equivalentClass>
  </owl:Class>
  <owl:Class rdf:about="#C_PSAinferior30ngPerMl">
    <rdfs:subClassOf rdf:resource="http://www.u936.univ-rennes1.fr/dameron/ontology/clinicalTrial/clinicalTrial.owl#Criterion"/>
  </owl:Class>
  <owl:Class rdf:about="#GETUG14">
    <rdfs:subClassOf rdf:resource="http://www.u936.univ-rennes1.fr/dameron/ontology/clinicalTrial/clinicalTrial.owl#ClinicalTrial"/>
  </owl:Class>
  <owl:Class rdf:ID="Not_C_PositiveBiopsySeminalVesicle">
    <owl:equivalentClass>
      <owl:Class>
        <owl:intersectionOf rdf:parseType="Collection">
          <rdf:Description rdf:about="http://www.u936.univ-rennes1.fr/dameron/ontology/clinicalTrial/clinicalTrial.owl#Criterion"/>
          <owl:Class>
            <owl:complementOf>
              <owl:Class rdf:about="#C_PositiveBiopsySeminalVesicle"/>
            </owl:complementOf>
          </owl:Class>
        </owl:intersectionOf>
      </owl:Class>
    </owl:equivalentClass>
  </owl:Class>
  <owl:Class rdf:about="#C_PositiveBiopsySeminalVesicle">
    <rdfs:subClassOf rdf:resource="http://www.u936.univ-rennes1.fr/dameron/ontology/clinicalTrial/clinicalTrial.owl#Criterion"/>
  </owl:Class>
  <owl:Class rdf:about="#C_AntecedentProstatectomy">
    <rdfs:subClassOf rdf:resource="http://www.u936.univ-rennes1.fr/dameron/ontology/clinicalTrial/clinicalTrial.owl#Criterion"/>
  </owl:Class>
  <owl:Class rdf:about="#C_OMSinferiorEqual1">
    <rdfs:subClassOf rdf:resource="http://www.u936.univ-rennes1.fr/dameron/ontology/clinicalTrial/clinicalTrial.owl#Criterion"/>
  </owl:Class>
  <owl:Class rdf:about="#C_AgeInferior77yo">
    <rdfs:subClassOf rdf:resource="http://www.u936.univ-rennes1.fr/dameron/ontology/clinicalTrial/clinicalTrial.owl#Criterion"/>
  </owl:Class>
  <owl:Class rdf:ID="Not_C_AbsenceOfHipReplacement">
    <owl:equivalentClass>
      <owl:Class>
        <owl:intersectionOf rdf:parseType="Collection">
          <rdf:Description rdf:about="http://www.u936.univ-rennes1.fr/dameron/ontology/clinicalTrial/clinicalTrial.owl#Criterion"/>
          <owl:Class>
            <owl:complementOf>
              <owl:Class rdf:about="#C_AbsenceOfHipReplacement"/>
            </owl:complementOf>
          </owl:Class>
        </owl:intersectionOf>
      </owl:Class>
    </owl:equivalentClass>
  </owl:Class>
  <owl:Class rdf:ID="Not_C_PSAinferior30ngPerMl">
    <owl:equivalentClass>
      <owl:Class>
        <owl:intersectionOf rdf:parseType="Collection">
          <rdf:Description rdf:about="http://www.u936.univ-rennes1.fr/dameron/ontology/clinicalTrial/clinicalTrial.owl#Criterion"/>
          <owl:Class>
            <owl:complementOf rdf:resource="#C_PSAinferior30ngPerMl"/>
          </owl:Class>
        </owl:intersectionOf>
      </owl:Class>
    </owl:equivalentClass>
  </owl:Class>
  <owl:Class rdf:ID="Not_C_AntiCoagulantTreatment">
    <owl:equivalentClass>
      <owl:Class>
        <owl:intersectionOf rdf:parseType="Collection">
          <rdf:Description rdf:about="http://www.u936.univ-rennes1.fr/dameron/ontology/clinicalTrial/clinicalTrial.owl#Criterion"/>
          <owl:Class>
            <owl:complementOf>
              <owl:Class rdf:about="#C_AntiCoagulantTreatment"/>
            </owl:complementOf>
          </owl:Class>
        </owl:intersectionOf>
      </owl:Class>
    </owl:equivalentClass>
  </owl:Class>
  <owl:Class rdf:about="#C_CancerLocatedInProstate">
    <rdfs:subClassOf rdf:resource="http://www.u936.univ-rennes1.fr/dameron/ontology/clinicalTrial/clinicalTrial.owl#Criterion"/>
  </owl:Class>
  <owl:Class rdf:ID="GETUG14_exclude_at_least_one_exclusionCriterion">
    <owl:equivalentClass>
      <owl:Class>
        <owl:unionOf rdf:parseType="Collection">
          <owl:Class rdf:about="#C_AntecedentInvasiveCancerExceptOlderThan5years"/>
          <owl:Class rdf:about="#C_AntecedentProstatectomy"/>
          <owl:Class rdf:about="#C_AntecedentRadiotherapyPelvis"/>
          <owl:Class rdf:about="#C_AntecedentHormoneTherapy"/>
          <owl:Class rdf:about="#C_AntiCoagulantTreatment"/>
          <owl:Class rdf:about="#C_AntecedentHepaticFailure"/>
          <owl:Class rdf:about="#C_PositiveBiopsySeminalVesicle"/>
        </owl:unionOf>
      </owl:Class>
    </owl:equivalentClass>
    <rdfs:subClassOf>
      <owl:Class rdf:about="#GETUG14_exclude"/>
    </rdfs:subClassOf>
  </owl:Class>
  <owl:Class rdf:about="#C_AntecedentHepaticFailure">
    <rdfs:subClassOf rdf:resource="http://www.u936.univ-rennes1.fr/dameron/ontology/clinicalTrial/clinicalTrial.owl#Criterion"/>
  </owl:Class>
  <owl:Class rdf:ID="C_MoreThan3monthsAfterTransuretralProstateResection">
    <rdfs:subClassOf rdf:resource="http://www.u936.univ-rennes1.fr/dameron/ontology/clinicalTrial/clinicalTrial.owl#Criterion"/>
  </owl:Class>
  <owl:Class rdf:ID="GETUG14_exclude_at_least_one_failed_inclusion_criterion">
    <rdfs:subClassOf>
      <owl:Class rdf:about="#GETUG14_exclude"/>
    </rdfs:subClassOf>
    <owl:equivalentClass>
      <owl:Class>
        <owl:unionOf rdf:parseType="Collection">
          <owl:Class rdf:ID="Not_C_AgeInferior77yo"/>
          <owl:Class rdf:about="#Not_C_PSAinferior30ngPerMl"/>
          <owl:Class rdf:about="#Not_C_CancerLocatedInProstate"/>
          <owl:Class rdf:ID="Not_C_IntermediateCancerPrognosisGroup"/>
          <owl:Class rdf:ID="Not_C_LifeExpectationSuperiorEqual10years"/>
          <owl:Class rdf:ID="Not_C_OMSinferiorEqual1"/>
          <owl:Class rdf:about="#Not_C_AbsenceOfHipReplacement"/>
        </owl:unionOf>
      </owl:Class>
    </owl:equivalentClass>
  </owl:Class>
  <owl:Class rdf:ID="C_RevisedGleason">
    <rdfs:subClassOf rdf:resource="http://www.u936.univ-rennes1.fr/dameron/ontology/clinicalTrial/clinicalTrial.owl#Criterion"/>
  </owl:Class>
  <owl:Class rdf:about="#Not_C_AgeInferior77yo">
    <owl:equivalentClass>
      <owl:Class>
        <owl:intersectionOf rdf:parseType="Collection">
          <rdf:Description rdf:about="http://www.u936.univ-rennes1.fr/dameron/ontology/clinicalTrial/clinicalTrial.owl#Criterion"/>
          <owl:Class>
            <owl:complementOf rdf:resource="#C_AgeInferior77yo"/>
          </owl:Class>
        </owl:intersectionOf>
      </owl:Class>
    </owl:equivalentClass>
  </owl:Class>
  <owl:Class rdf:ID="Not_C_RevisedGleason">
    <owl:equivalentClass>
      <owl:Class>
        <owl:intersectionOf rdf:parseType="Collection">
          <rdf:Description rdf:about="http://www.u936.univ-rennes1.fr/dameron/ontology/clinicalTrial/clinicalTrial.owl#Criterion"/>
          <owl:Class>
            <owl:complementOf rdf:resource="#C_RevisedGleason"/>
          </owl:Class>
        </owl:intersectionOf>
      </owl:Class>
    </owl:equivalentClass>
  </owl:Class>
  <owl:Class rdf:ID="Not_C_AntecedentRadiotherapyPelvis">
    <owl:equivalentClass>
      <owl:Class>
        <owl:intersectionOf rdf:parseType="Collection">
          <rdf:Description rdf:about="http://www.u936.univ-rennes1.fr/dameron/ontology/clinicalTrial/clinicalTrial.owl#Criterion"/>
          <owl:Class>
            <owl:complementOf>
              <owl:Class rdf:about="#C_AntecedentRadiotherapyPelvis"/>
            </owl:complementOf>
          </owl:Class>
        </owl:intersectionOf>
      </owl:Class>
    </owl:equivalentClass>
  </owl:Class>
  <owl:Class rdf:about="#Not_C_OMSinferiorEqual1">
    <owl:equivalentClass>
      <owl:Class>
        <owl:intersectionOf rdf:parseType="Collection">
          <rdf:Description rdf:about="http://www.u936.univ-rennes1.fr/dameron/ontology/clinicalTrial/clinicalTrial.owl#Criterion"/>
          <owl:Class>
            <owl:complementOf rdf:resource="#C_OMSinferiorEqual1"/>
          </owl:Class>
        </owl:intersectionOf>
      </owl:Class>
    </owl:equivalentClass>
  </owl:Class>
  <owl:Class rdf:ID="Not_C_AbsenceOfLymphNodeInvasion">
    <owl:equivalentClass>
      <owl:Class>
        <owl:intersectionOf rdf:parseType="Collection">
          <rdf:Description rdf:about="http://www.u936.univ-rennes1.fr/dameron/ontology/clinicalTrial/clinicalTrial.owl#Criterion"/>
          <owl:Class>
            <owl:complementOf rdf:resource="#C_AbsenceOfLymphNodeInasion"/>
          </owl:Class>
        </owl:intersectionOf>
      </owl:Class>
    </owl:equivalentClass>
  </owl:Class>
  <owl:Class rdf:ID="Not_C_AntecedentHormoneTherapy">
    <owl:equivalentClass>
      <owl:Class>
        <owl:intersectionOf rdf:parseType="Collection">
          <rdf:Description rdf:about="http://www.u936.univ-rennes1.fr/dameron/ontology/clinicalTrial/clinicalTrial.owl#Criterion"/>
          <owl:Class>
            <owl:complementOf rdf:resource="#C_AntecedentHormoneTherapy"/>
          </owl:Class>
        </owl:intersectionOf>
      </owl:Class>
    </owl:equivalentClass>
  </owl:Class>
  <owl:Class rdf:ID="Not_C_AntecedentHepaticFailure">
    <owl:equivalentClass>
      <owl:Class>
        <owl:intersectionOf rdf:parseType="Collection">
          <rdf:Description rdf:about="http://www.u936.univ-rennes1.fr/dameron/ontology/clinicalTrial/clinicalTrial.owl#Criterion"/>
          <owl:Class>
            <owl:complementOf rdf:resource="#C_AntecedentHepaticFailure"/>
          </owl:Class>
        </owl:intersectionOf>
      </owl:Class>
    </owl:equivalentClass>
  </owl:Class>
  <owl:Class rdf:about="#C_AntiCoagulantTreatment">
    <rdfs:subClassOf rdf:resource="http://www.u936.univ-rennes1.fr/dameron/ontology/clinicalTrial/clinicalTrial.owl#Criterion"/>
  </owl:Class>
  <owl:Class rdf:about="#C_AntecedentInvasiveCancerExceptOlderThan5years">
    <rdfs:subClassOf rdf:resource="http://www.u936.univ-rennes1.fr/dameron/ontology/clinicalTrial/clinicalTrial.owl#Criterion"/>
  </owl:Class>
  <owl:Class rdf:ID="Not_C_MoreThan3monthsAfterTransuretralProstateResection">
    <owl:equivalentClass>
      <owl:Class>
        <owl:intersectionOf rdf:parseType="Collection">
          <rdf:Description rdf:about="http://www.u936.univ-rennes1.fr/dameron/ontology/clinicalTrial/clinicalTrial.owl#Criterion"/>
          <owl:Class>
            <owl:complementOf rdf:resource="#C_MoreThan3monthsAfterTransuretralProstateResection"/>
          </owl:Class>
        </owl:intersectionOf>
      </owl:Class>
    </owl:equivalentClass>
  </owl:Class>
  <owl:Class rdf:about="#Not_C_LifeExpectationSuperiorEqual10years">
    <owl:equivalentClass>
      <owl:Class>
        <owl:intersectionOf rdf:parseType="Collection">
          <rdf:Description rdf:about="http://www.u936.univ-rennes1.fr/dameron/ontology/clinicalTrial/clinicalTrial.owl#Criterion"/>
          <owl:Class>
            <owl:complementOf>
              <owl:Class rdf:about="#C_LifeExpectationSuperiorEqual10years"/>
            </owl:complementOf>
          </owl:Class>
        </owl:intersectionOf>
      </owl:Class>
    </owl:equivalentClass>
  </owl:Class>
  <owl:Class rdf:about="#Not_C_IntermediateCancerPrognosisGroup">
    <owl:equivalentClass>
      <owl:Class>
        <owl:intersectionOf rdf:parseType="Collection">
          <rdf:Description rdf:about="http://www.u936.univ-rennes1.fr/dameron/ontology/clinicalTrial/clinicalTrial.owl#Criterion"/>
          <owl:Class>
            <owl:complementOf>
              <owl:Class rdf:about="#C_IntermediateCancerPrognosisGroup"/>
            </owl:complementOf>
          </owl:Class>
        </owl:intersectionOf>
      </owl:Class>
    </owl:equivalentClass>
  </owl:Class>
  <owl:Class rdf:about="#C_AbsenceOfHipReplacement">
    <rdfs:subClassOf rdf:resource="http://www.u936.univ-rennes1.fr/dameron/ontology/clinicalTrial/clinicalTrial.owl#Criterion"/>
  </owl:Class>
  <owl:Class rdf:about="#C_AbsenceOfMetastasis">
    <rdfs:subClassOf rdf:resource="http://www.u936.univ-rennes1.fr/dameron/ontology/clinicalTrial/clinicalTrial.owl#Criterion"/>
  </owl:Class>
  <owl:Class rdf:about="#C_IntermediateCancerPrognosisGroup">
    <rdfs:subClassOf rdf:resource="http://www.u936.univ-rennes1.fr/dameron/ontology/clinicalTrial/clinicalTrial.owl#Criterion"/>
  </owl:Class>
  <owl:Class rdf:about="#C_LifeExpectationSuperiorEqual10years">
    <rdfs:subClassOf rdf:resource="http://www.u936.univ-rennes1.fr/dameron/ontology/clinicalTrial/clinicalTrial.owl#Criterion"/>
  </owl:Class>
  <owl:Class rdf:about="#C_AntecedentRadiotherapyPelvis">
    <rdfs:subClassOf rdf:resource="http://www.u936.univ-rennes1.fr/dameron/ontology/clinicalTrial/clinicalTrial.owl#Criterion"/>
  </owl:Class>
  <owl:Class rdf:about="#GETUG14_exclude">
    <rdfs:subClassOf rdf:resource="#GETUG14"/>
    <owl:disjointWith rdf:resource="#GETUG14_include"/>
  </owl:Class>
  <owl:Class rdf:ID="Not_C_AntecedentInvasiveCancerExceptOlderThan5years">
    <owl:equivalentClass>
      <owl:Class>
        <owl:intersectionOf rdf:parseType="Collection">
          <rdf:Description rdf:about="http://www.u936.univ-rennes1.fr/dameron/ontology/clinicalTrial/clinicalTrial.owl#Criterion"/>
          <owl:Class>
            <owl:complementOf rdf:resource="#C_AntecedentInvasiveCancerExceptOlderThan5years"/>
          </owl:Class>
        </owl:intersectionOf>
      </owl:Class>
    </owl:equivalentClass>
  </owl:Class>
</rdf:RDF>

<!-- Created with Protege (with OWL Plugin 3.4.7, Build 620)  http://protege.stanford.edu -->
