# Supplementary material for: OWL model of clinical trial eligibility criteria compatible with partially-known information
Source: J Biomed Semantics. 2013 Sep 13;4:17. doi: 10.1186/2041-1480-4-17 (PMC3852288; doi:10.1186/2041-1480-4-17)
Supplement: Additional file 2 — OWL files for the first clinical trial of evalution set. The file clinicalTrial-getug14.tgz is a zipped tarball containing a readme.txt and the OWL files modeling the criteria and the patients’ data for the first clinical trial from the evaluation set. [file 2041-1480-4-17-S2.tgz › ./readme-getug14.txt]

CLINICAL TRIAL ELIGIBILITY WITH PARTIALLY-KNOWN INFORMATION
===========================================================

USAGE:
------
- Load GETUG14preScreening-data.owl into your favorite ontology editor or reasoner. This ontology imports the other two (cf infra). You may have to indicate the local path to the two other ontologies.
- Use an OWL-compatible classifier to infer the type of patient instances. The patients who are not inferred to be formally included nor excluded are potentially eligible, pending additional information is gained on some of the criteria.

FILES:
------
- clinicalTrail.owl root file for representing clinical trial eligibility. Only contains three classes. Intentionally simple.
- GETUG14preScreening.owl file representing a real clinical trial. It contains the classes representing formal inclusion and formal exclusion. This ontology imports clinicalTrail.owl.
- GETUG14preScreening-data.owl file representing the set of anonymized real patients. This ontology imports GETUG14preScreening.owl.
